# Supplementary material for: Hexaaqua­zinc(II) dichloride bis­(hexa­methyl­enetetramine) tetra­hydrate
Source: Acta Crystallogr Sect E Struct Rep Online. 2008 Aug 6;64(Pt 9):m1132. doi: 10.1107/S1600536808024793 (PMC2960671; doi:10.1107/S1600536808024793)
Supplement: Supplementary file 1 [file e-64-m1132-sup1.cif]

##############################################################################
###                                                                        ###
###        Electronic paper (Acta Crystallographica Section E)             ###
###                                                                        ###
##############################################################################
#                                                                            #
# This CIF contains the data in a paper accepted for publication in Acta     #
# Crystallographica Section E. It conforms to the requirements of Notes      #
# for Authors for Section E, and has been peer reviewed under the auspices   #
# of the IUCr Commission on Journals.                                        #
#                                                                            #
# Full details of the Crystallographic Information File format               #
# are given in the paper "The Crystallographic Information File (CIF):       #
# a New Standard Archive File for Crystallography" by S. R. Hall, F. H.      #
# Allen and I. D. Brown [Acta Cryst. (1991), A47, 655-685].                  #
#                                                                            #
# The current version of the core CIF dictionary is obtainable from          #
# ftp://ftp.iucr.org/pub/cif_core.dic. The current version number is 2.4.    #
#                                                                            #
# Software is freely available for graphical display of the structure(s) in  #
# this CIF.  For information consult the CIF home page http://www.iucr.org/  #
# cif/home.html                                                              #
#                                                                            #
# This file may be used for bona fide research purposes within the           #
# scientific community so long as proper attribution is given to the journal # 
# article from which it was obtained.                                        #
#                                                                            #
##############################################################################
                                             
data_I
_audit_creation_method     SHELXL-97
_chemical_name_systematic
;
Hexaaquazinc(II) dichloride bis(hexamethylenetetramine) tetrahydrate
;
_chemical_name_common     ?
_chemical_formula_moiety     'H12 O6 Zn 2+, 2(Cl -), 2(C6 H12 N4), 4(H2 O)'
_chemical_formula_sum     'C12 H44 Cl2 N8 O10 Zn'
_chemical_formula_iupac     '[Zn (H2 O)6] Cl2, 2C6 H12 N4, 4H2 O'
_chemical_formula_weight     596.84
_chemical_melting_point     ?
_symmetry_cell_setting     Triclinic
_symmetry_space_group_name_H-M     'P -1'
_symmetry_space_group_name_Hall     '-P 1'
loop_
    _symmetry_equiv_pos_as_xyz
    'x, y, z'
    '-x, -y, -z'
_cell_length_a     9.345(3)
_cell_length_b     9.4176(15)
_cell_length_c     9.4535(15)
_cell_angle_alpha     119.5210(10)
_cell_angle_beta     94.218(2)
_cell_angle_gamma     100.969(2)
_cell_volume     697.0(3)
_cell_formula_units_Z     1
_cell_measurement_reflns_used     2143
_cell_measurement_theta_min     2.5
_cell_measurement_theta_max     25.5
_cell_measurement_temperature     291(2)
_exptl_crystal_description     block
_exptl_crystal_colour     'colorless'
_exptl_crystal_size_max     0.36
_exptl_crystal_size_mid     0.29
_exptl_crystal_size_min     0.15
_exptl_crystal_density_diffrn     1.422
_exptl_crystal_density_meas     ?
_exptl_crystal_density_method     'not measured'
_exptl_crystal_F_000     316
_exptl_absorpt_coefficient_mu     1.128
_exptl_absorpt_correction_type     multi-scan
_exptl_absorpt_process_details     '(SADABS; Sheldrick, 1996)'
_exptl_absorpt_correction_T_min     0.6895
_exptl_absorpt_correction_T_max     0.8490
_exptl_special_details
;
;
_diffrn_ambient_temperature     291(2)
_diffrn_radiation_type     MoK\a
_diffrn_radiation_wavelength     0.71073
_diffrn_radiation_source     'fine-focus sealed tube'
_diffrn_radiation_monochromator     graphite
_diffrn_measurement_device_type     'Bruker SMART CCD area-detector'
_diffrn_measurement_method     '\f and \w'
_diffrn_detector_area_resol_mean     0
_diffrn_reflns_number     5184
_diffrn_reflns_av_R_equivalents     0.0177
_diffrn_reflns_av_sigmaI/netI     0.0224
_diffrn_reflns_theta_min     2.50
_diffrn_reflns_theta_max     25.50
_diffrn_reflns_theta_full     25.50
_diffrn_measured_fraction_theta_max     0.989
_diffrn_measured_fraction_theta_full     0.989
_diffrn_reflns_limit_h_min     -11
_diffrn_reflns_limit_h_max     11
_diffrn_reflns_limit_k_min     -11
_diffrn_reflns_limit_k_max     11
_diffrn_reflns_limit_l_min     -11
_diffrn_reflns_limit_l_max     11
_diffrn_standards_number     0
_diffrn_standards_interval_count     0
_diffrn_standards_interval_time     0
_diffrn_standards_decay_%     0
_refine_special_details
;
Refinement of <i>F</i>^2^ against ALL reflections. The weighted <i>R</i>-factor
<i>wR</i> and goodness of fit <i>S</i> are based on <i>F</i>^2^, conventional
<i>R</i>-factors <i>R</i> are based on <i>F</i>, with <i>F</i> set to zero for
negative <i>F</i>^2^. The threshold expression of <i>F</i>^2^ >
\s(<i>F</i>^2^) is used only for calculating <i>R</i>-factors(gt) <i>etc</i>.
and is not relevant to the choice of reflections for refinement.
<i>R</i>-factors based on <i>F</i>^2^ are statistically about twice as large
as those based on <i>F</i>, and <i>R</i>- factors based on ALL data will be
even larger.
;
_reflns_number_total     2576
_reflns_number_gt     2466
_reflns_threshold_expression     I>2\s(I)
_refine_ls_structure_factor_coef     Fsqd
_refine_ls_matrix_type     full
_refine_ls_R_factor_all     0.0392
_refine_ls_R_factor_gt     0.0377
_refine_ls_wR_factor_gt     0.1109
_refine_ls_wR_factor_ref     0.1128
_refine_ls_goodness_of_fit_ref     1.051
_refine_ls_restrained_S_all     1.051
_refine_ls_number_reflns     2576
_refine_ls_number_parameters     151
_refine_ls_number_restraints     0
_refine_ls_hydrogen_treatment     constr
_refine_ls_weighting_scheme     calc
_refine_ls_weighting_details
         'calc w=1/[\s^2^(Fo^2^)+(0.0645P)^2^+0.6988P] where P=(Fo^2^+2Fc^2^)/3'
_atom_sites_solution_hydrogens     geom
_atom_sites_solution_primary     direct
_atom_sites_solution_secondary     difmap
_refine_ls_shift/su_max     0.000
_refine_ls_shift/su_mean     0.000
_refine_diff_density_max     0.512
_refine_diff_density_min     -0.675
_refine_ls_extinction_method     none
_refine_ls_extinction_coef     ?
loop_
    _atom_type_symbol
    _atom_type_description
    _atom_type_scat_dispersion_real
    _atom_type_scat_dispersion_imag
    _atom_type_scat_source
    'C' 'C' 0.0033 0.0016
                         'International Tables Vol C Tables 4.2.6.8 and 6.1.1.4'
    'H' 'H' 0.0000 0.0000
                         'International Tables Vol C Tables 4.2.6.8 and 6.1.1.4'
    'N' 'N' 0.0061 0.0033
                         'International Tables Vol C Tables 4.2.6.8 and 6.1.1.4'
    'O' 'O' 0.0106 0.0060
                         'International Tables Vol C Tables 4.2.6.8 and 6.1.1.4'
    'Cl' 'Cl' 0.1484 0.1585
                         'International Tables Vol C Tables 4.2.6.8 and 6.1.1.4'
    'Zn' 'Zn' 0.2839 1.4301
                         'International Tables Vol C Tables 4.2.6.8 and 6.1.1.4'
_computing_data_collection     'SMART (Bruker, 2002)'
_computing_cell_refinement     'SAINT (Bruker, 2002)'
_computing_data_reduction     'SAINT (Bruker, 2002)'
_computing_structure_solution     'SHELXS97 (Sheldrick, 2008)'
_computing_structure_refinement     'SHELXL97 (Sheldrick, 2008)'
_computing_molecular_graphics     'SHELXTL (Sheldrick, 2008)'
_computing_publication_material     'SHELXTL (Sheldrick, 2008)'
loop_
    _atom_site_type_symbol
    _atom_site_label
    _atom_site_fract_x
    _atom_site_fract_y
    _atom_site_fract_z
    _atom_site_U_iso_or_equiv
    _atom_site_adp_type
    _atom_site_calc_flag
    _atom_site_refinement_flags
    _atom_site_occupancy
    _atom_site_disorder_assembly
    _atom_site_disorder_group
    Zn Zn1 0.5000 0.0000 0.0000 0.02942(16) Uani d S 1 . .
    Cl Cl1 0.18939(10) 0.17479(10) 0.43496(10) 0.0530(2) Uani d . 1 . .
    O O1 0.3835(2) 0.1347(2) -0.0573(2) 0.0385(5) Uani d . 1 . .
    H H1W 0.3888 0.2257 0.0269 0.058 Uiso d R 1 . .
    H H2W 0.3035 0.0961 -0.1235 0.058 Uiso d R 1 . .
    O O2 0.6192(2) 0.2238(2) 0.1987(2) 0.0445(5) Uani d . 1 . .
    H H3W 0.6176 0.2521 0.2964 0.067 Uiso d R 1 . .
    H H4W 0.6833 0.2949 0.1930 0.067 Uiso d R 1 . .
    O O3 0.3580(2) -0.0281(3) 0.1463(3) 0.0449(5) Uani d . 1 . .
    H H5W 0.3405 0.0629 0.2078 0.067 Uiso d R 1 . .
    H H6W 0.3658 -0.0839 0.1907 0.067 Uiso d R 1 . .
    O O4 0.1961(2) 0.5028(3) 0.7778(3) 0.0453(5) Uani d . 1 . .
    H H7W 0.2082 0.4201 0.6931 0.068 Uiso d R 1 . .
    H H8W 0.1053 0.4939 0.7784 0.068 Uiso d R 1 . .
    O O5 0.1487(3) 0.0521(4) 0.7002(4) 0.0734(8) Uani d . 1 . .
    H H9W 0.1699 0.0950 0.6431 0.110 Uiso d R 1 . .
    H H10W 0.0600 -0.0024 0.6715 0.110 Uiso d R 1 . .
    N N1 0.3345(3) 0.7407(3) 0.2554(3) 0.0330(5) Uani d . 1 . .
    N N2 0.3362(3) 0.6543(3) 0.4602(3) 0.0333(5) Uani d . 1 . .
    N N3 0.3418(3) 0.4524(3) 0.1728(3) 0.0321(5) Uani d . 1 . .
    N N4 0.1152(2) 0.5427(3) 0.2441(3) 0.0340(5) Uani d . 1 . .
    C C1 0.3865(3) 0.7935(3) 0.4289(3) 0.0356(6) Uani d . 1 . .
    H H1A 0.3492 0.8886 0.5010 0.043 Uiso calc R 1 . .
    H H1B 0.4942 0.8302 0.4552 0.043 Uiso calc R 1 . .
    C C2 0.3944(3) 0.5116(3) 0.3488(3) 0.0342(6) Uani d . 1 . .
    H H2A 0.3628 0.4191 0.3677 0.041 Uiso calc R 1 . .
    H H2B 0.5022 0.5466 0.3743 0.041 Uiso calc R 1 . .
    C C3 0.1782(3) 0.4021(3) 0.1376(3) 0.0381(6) Uani d . 1 . .
    H H3A 0.1440 0.3088 0.1546 0.046 Uiso calc R 1 . .
    H H3B 0.1422 0.3632 0.0223 0.046 Uiso calc R 1 . .
    C C4 0.1706(3) 0.6838(4) 0.2176(4) 0.0375(6) Uani d . 1 . .
    H H4A 0.1348 0.6480 0.1032 0.045 Uiso calc R 1 . .
    H H4B 0.1311 0.7778 0.2876 0.045 Uiso calc R 1 . .
    C C5 0.3925(3) 0.5955(4) 0.1482(3) 0.0353(6) Uani d . 1 . .
    H H5A 0.3595 0.5592 0.0331 0.042 Uiso calc R 1 . .
    H H5B 0.5003 0.6306 0.1729 0.042 Uiso calc R 1 . .
    C C6 0.1728(3) 0.5995(4) 0.4186(3) 0.0369(6) Uani d . 1 . .
    H H6A 0.1333 0.6925 0.4910 0.044 Uiso calc R 1 . .
    H H6B 0.1386 0.5076 0.4377 0.044 Uiso calc R 1 . .
loop_
    _atom_site_aniso_label
    _atom_site_aniso_U_11
    _atom_site_aniso_U_22
    _atom_site_aniso_U_33
    _atom_site_aniso_U_12
    _atom_site_aniso_U_13
    _atom_site_aniso_U_23
    Zn1 0.0395(3) 0.0233(2) 0.0250(2) 0.00991(17) 0.00711(17) 0.01148(18)
    Cl1 0.0591(5) 0.0399(4) 0.0534(5) 0.0135(3) 0.0246(4) 0.0173(4)
    O1 0.0604(11) 0.0278(9) 0.0329(10) 0.0192(8) -0.0009(8) 0.0105(8)
    O2 0.0710(13) 0.0280(10) 0.0220(9) -0.0076(9) 0.0009(9) 0.0081(8)
    O3 0.0675(14) 0.0422(11) 0.0548(12) 0.0327(10) 0.0401(11) 0.0367(10)
    O4 0.0398(11) 0.0386(11) 0.0417(11) 0.0003(9) 0.0055(9) 0.0130(9)
    O5 0.0604(16) 0.086(2) 0.0720(18) 0.0027(14) -0.0156(13) 0.0485(16)
    N1 0.0423(12) 0.0298(11) 0.0371(12) 0.0160(10) 0.0161(10) 0.0214(10)
    N2 0.0426(12) 0.0285(11) 0.0242(10) 0.0036(9) 0.0050(9) 0.0125(9)
    N3 0.0407(12) 0.0255(11) 0.0275(11) 0.0144(9) 0.0046(9) 0.0102(9)
    N4 0.0345(11) 0.0289(11) 0.0335(11) 0.0088(9) 0.0063(9) 0.0124(9)
    C1 0.0433(15) 0.0221(12) 0.0348(14) 0.0048(10) 0.0100(11) 0.0110(11)
    C2 0.0432(15) 0.0284(13) 0.0326(13) 0.0090(11) 0.0007(11) 0.0178(11)
    C3 0.0417(15) 0.0264(13) 0.0327(14) 0.0086(11) -0.0005(11) 0.0066(11)
    C4 0.0443(15) 0.0376(15) 0.0404(15) 0.0219(12) 0.0136(12) 0.0226(12)
    C5 0.0452(15) 0.0399(15) 0.0314(13) 0.0217(12) 0.0167(11) 0.0214(12)
    C6 0.0427(15) 0.0337(14) 0.0326(14) 0.0055(11) 0.0128(11) 0.0167(11)
_geom_special_details
;
All e.s.d.'s (except the e.s.d. in the dihedral angle between two l.s. planes)
are estimated using the full covariance matrix. The cell e.s.d.'s are taken
into account individually in the estimation of e.s.d.'s in distances, angles
and torsion angles; correlations between e.s.d.'s in cell parameters are only
used when they are defined by crystal symmetry. An approximate (isotropic)
treatment of cell e.s.d.'s is used for estimating e.s.d.'s involving l.s.
planes.
;
loop_
    _geom_bond_atom_site_label_1
    _geom_bond_atom_site_label_2
    _geom_bond_site_symmetry_2
    _geom_bond_distance
    _geom_bond_publ_flag
    Zn1 O2 2_655 2.0269(18) ?
    Zn1 O2 . 2.0269(18) ?
    Zn1 O1 . 2.0507(17) ?
    Zn1 O1 2_655 2.0507(17) ?
    Zn1 O3 2_655 2.0595(18) ?
    Zn1 O3 . 2.0595(18) ?
    O1 H1W . 0.8223 ?
    O1 H2W . 0.8281 ?
    O2 H3W . 0.8279 ?
    O2 H4W . 0.8360 ?
    O3 H5W . 0.8221 ?
    O3 H6W . 0.8267 ?
    O4 H7W . 0.8326 ?
    O4 H8W . 0.8374 ?
    O5 H9W . 0.8338 ?
    O5 H10W . 0.8316 ?
    N1 C1 . 1.470(4) ?
    N1 C4 . 1.476(4) ?
    N1 C5 . 1.479(3) ?
    N2 C6 . 1.471(4) ?
    N2 C2 . 1.476(3) ?
    N2 C1 . 1.481(3) ?
    N3 C3 . 1.472(4) ?
    N3 C5 . 1.476(3) ?
    N3 C2 . 1.477(3) ?
    N4 C4 . 1.477(4) ?
    N4 C3 . 1.478(3) ?
    N4 C6 . 1.479(4) ?
    C1 H1A . 0.9700 ?
    C1 H1B . 0.9700 ?
    C2 H2A . 0.9700 ?
    C2 H2B . 0.9700 ?
    C3 H3A . 0.9700 ?
    C3 H3B . 0.9700 ?
    C4 H4A . 0.9700 ?
    C4 H4B . 0.9700 ?
    C5 H5A . 0.9700 ?
    C5 H5B . 0.9700 ?
    C6 H6A . 0.9700 ?
    C6 H6B . 0.9700 ?
loop_
    _geom_angle_atom_site_label_1
    _geom_angle_atom_site_label_2
    _geom_angle_atom_site_label_3
    _geom_angle_site_symmetry_1
    _geom_angle_site_symmetry_3
    _geom_angle
    _geom_angle_publ_flag
    O2 Zn1 O2 2_655 . 180.00(11) ?
    O2 Zn1 O1 2_655 . 92.66(8) ?
    O2 Zn1 O1 . . 87.34(8) ?
    O2 Zn1 O1 2_655 2_655 87.34(8) ?
    O2 Zn1 O1 . 2_655 92.66(8) ?
    O1 Zn1 O1 . 2_655 180.00(12) ?
    O2 Zn1 O3 2_655 2_655 89.59(9) ?
    O2 Zn1 O3 . 2_655 90.41(9) ?
    O1 Zn1 O3 . 2_655 86.57(8) ?
    O1 Zn1 O3 2_655 2_655 93.43(8) ?
    O2 Zn1 O3 2_655 . 90.41(9) ?
    O2 Zn1 O3 . . 89.59(9) ?
    O1 Zn1 O3 . . 93.43(8) ?
    O1 Zn1 O3 2_655 . 86.57(8) ?
    O3 Zn1 O3 2_655 . 180.00(19) ?
    Zn1 O1 H1W . . 109.5 ?
    Zn1 O1 H2W . . 126.6 ?
    H1W O1 H2W . . 113.2 ?
    Zn1 O2 H3W . . 124.5 ?
    Zn1 O2 H4W . . 124.2 ?
    H3W O2 H4W . . 111.0 ?
    Zn1 O3 H5W . . 109.6 ?
    Zn1 O3 H6W . . 123.5 ?
    H5W O3 H6W . . 113.5 ?
    H7W O4 H8W . . 110.1 ?
    H9W O5 H10W . . 111.5 ?
    C1 N1 C4 . . 108.4(2) ?
    C1 N1 C5 . . 108.2(2) ?
    C4 N1 C5 . . 108.3(2) ?
    C6 N2 C2 . . 108.5(2) ?
    C6 N2 C1 . . 108.5(2) ?
    C2 N2 C1 . . 108.0(2) ?
    C3 N3 C5 . . 108.7(2) ?
    C3 N3 C2 . . 108.4(2) ?
    C5 N3 C2 . . 107.9(2) ?
    C4 N4 C3 . . 108.0(2) ?
    C4 N4 C6 . . 108.1(2) ?
    C3 N4 C6 . . 107.8(2) ?
    N1 C1 N2 . . 111.7(2) ?
    N1 C1 H1A . . 109.3 ?
    N2 C1 H1A . . 109.3 ?
    N1 C1 H1B . . 109.3 ?
    N2 C1 H1B . . 109.3 ?
    H1A C1 H1B . . 107.9 ?
    N2 C2 N3 . . 111.6(2) ?
    N2 C2 H2A . . 109.3 ?
    N3 C2 H2A . . 109.3 ?
    N2 C2 H2B . . 109.3 ?
    N3 C2 H2B . . 109.3 ?
    H2A C2 H2B . . 108.0 ?
    N3 C3 N4 . . 112.2(2) ?
    N3 C3 H3A . . 109.2 ?
    N4 C3 H3A . . 109.2 ?
    N3 C3 H3B . . 109.2 ?
    N4 C3 H3B . . 109.2 ?
    H3A C3 H3B . . 107.9 ?
    N1 C4 N4 . . 112.2(2) ?
    N1 C4 H4A . . 109.2 ?
    N4 C4 H4A . . 109.2 ?
    N1 C4 H4B . . 109.2 ?
    N4 C4 H4B . . 109.2 ?
    H4A C4 H4B . . 107.9 ?
    N3 C5 N1 . . 111.7(2) ?
    N3 C5 H5A . . 109.3 ?
    N1 C5 H5A . . 109.3 ?
    N3 C5 H5B . . 109.3 ?
    N1 C5 H5B . . 109.3 ?
    H5A C5 H5B . . 108.0 ?
    N2 C6 N4 . . 112.0(2) ?
    N2 C6 H6A . . 109.2 ?
    N4 C6 H6A . . 109.2 ?
    N2 C6 H6B . . 109.2 ?
    N4 C6 H6B . . 109.2 ?
    H6A C6 H6B . . 107.9 ?
loop_
    _geom_torsion_atom_site_label_1
    _geom_torsion_atom_site_label_2
    _geom_torsion_atom_site_label_3
    _geom_torsion_atom_site_label_4
    _geom_torsion_site_symmetry_1
    _geom_torsion_site_symmetry_2
    _geom_torsion_site_symmetry_3
    _geom_torsion_site_symmetry_4
    _geom_torsion
    _geom_torsion_publ_flag
    C4 N1 C1 N2 . . . . 58.4(3) ?
    C5 N1 C1 N2 . . . . -58.8(3) ?
    C6 N2 C1 N1 . . . . -58.6(3) ?
    C2 N2 C1 N1 . . . . 58.9(3) ?
    C6 N2 C2 N3 . . . . 58.3(3) ?
    C1 N2 C2 N3 . . . . -59.1(3) ?
    C3 N3 C2 N2 . . . . -58.2(3) ?
    C5 N3 C2 N2 . . . . 59.4(3) ?
    C5 N3 C3 N4 . . . . -58.3(3) ?
    C2 N3 C3 N4 . . . . 58.7(3) ?
    C4 N4 C3 N3 . . . . 58.0(3) ?
    C6 N4 C3 N3 . . . . -58.6(3) ?
    C1 N1 C4 N4 . . . . -58.6(3) ?
    C5 N1 C4 N4 . . . . 58.6(3) ?
    C3 N4 C4 N1 . . . . -58.3(3) ?
    C6 N4 C4 N1 . . . . 58.1(3) ?
    C3 N3 C5 N1 . . . . 58.1(3) ?
    C2 N3 C5 N1 . . . . -59.2(3) ?
    C1 N1 C5 N3 . . . . 59.2(3) ?
    C4 N1 C5 N3 . . . . -58.1(3) ?
    C2 N2 C6 N4 . . . . -58.8(3) ?
    C1 N2 C6 N4 . . . . 58.4(3) ?
    C4 N4 C6 N2 . . . . -58.0(3) ?
    C3 N4 C6 N2 . . . . 58.5(3) ?
loop_
    _geom_hbond_atom_site_label_D
    _geom_hbond_atom_site_label_H
    _geom_hbond_atom_site_label_A
    _geom_hbond_site_symmetry_A
    _geom_hbond_distance_DH
    _geom_hbond_distance_HA
    _geom_hbond_distance_DA
    _geom_hbond_angle_DHA
    O1 H1W N3 . 0.82 2.05 2.827(3) 157.6
    O1 H2W O5 1_554 0.83 1.94 2.743(3) 162.0
    O2 H3W N2 2_666 0.83 1.99 2.804(3) 166.6
    O2 H4W O4 2_666 0.84 1.90 2.711(3) 164.6
    O3 H5W Cl1 . 0.82 2.55 3.197(2) 136.6
    O3 H6W N1 1_545 0.83 2.01 2.813(3) 164.9
    O4 H7W Cl1 . 0.83 2.36 3.175(2) 168.2
    O4 H8W N4 2_566 0.84 2.00 2.835(3) 174.4
    O5 H9W Cl1 . 0.83 2.43 3.255(3) 168.4
    O5 H10W Cl1 2_556 0.83 2.38 3.213(3) 174.8
data_global
_journal_date_recd_electronic     2008-07-19
_journal_date_accepted     2008-08-01
_journal_name_full     'Acta Crystallographica, Section E'
_journal_year     2008
_journal_volume     64
_journal_issue      9
_journal_page_first     m1132
_journal_page_last     m1132
_journal_paper_category     QM
_journal_coeditor_code     KP2186
_publ_contact_author_name     'Professor Y. W. Xuan'
_publ_contact_author_address
;
Department of Chemistry
Zhokou Normal University
Henan 466001
People's Republic of China
;
_publ_contact_author_email     bookw@126.com
_publ_contact_author_fax     ' (+86)- 394-0394---6176276'
_publ_contact_author_phone     ' (+86)- 394-0394---6176276'
_publ_section_title
;
Hexaaquazinc(II) dichloride bis(hexamethylenetetramine) tetrahydrate
;
loop_
    _publ_author_name
    _publ_author_footnote
    _publ_author_address
    'Xin Jian Yao' .
;
Department of Chemistry
Zhokou Normal University
Henan 466001
People's Republic of China
;
    'Ya Wen Xuan'
;Correspondence address: Department of Chemistry,
 Jiangsu University,
Zhenjiang 212003,
People's Republic of China.
;
;
Department of Chemistry
Zhokou Normal University
Henan 466001
People's Republic of China
;
    'Wen Wu' .
;
Department of Chemistry
Zhokou Normal University
Henan 466001
People's Republic of China
;
