# Supplementary material for: Hexaaqua­zinc(II) dichloride bis­(hexa­methyl­enetetramine) tetra­hydrate
Source: Acta Crystallogr Sect E Struct Rep Online. 2008 Aug 6;64(Pt 9):m1132. doi: 10.1107/S1600536808024793 (PMC2960671; doi:10.1107/S1600536808024793)
Supplement: Supplementary file 2 [file e-64-m1132-Isup2.hkl]

# 
# h,k,l, Fc-squared, Fo-squared, sigma(Fo-squared) and status flag 
# 
data_I
_shelx_title ' D in P-1' 
_shelx_refln_list_code          4 
_shelx_F_calc_maximum       95.39 
_exptl_crystal_F_000       316.00 
_reflns_d_resolution_high  0.8256 
 
loop_ 
 _symmetry_equiv_pos_as_xyz 
 'x, y, z' 
 '-x, -y, -z' 
 
_cell_length_a     9.3449 
_cell_length_b     9.4176 
_cell_length_c     9.4535 
_cell_angle_alpha 119.521 
_cell_angle_beta   94.218 
_cell_angle_gamma 100.969 
 
_shelx_F_squared_multiplier     1.000 
 
loop_ 
 _refln_index_h 
 _refln_index_k 
 _refln_index_l 
 _refln_F_squared_calc 
 _refln_F_squared_meas 
 _refln_F_squared_sigma 
 _refln_observed_status 
   2   0   0     1211.82     1466.93     19.63 o 
   3   0   0     1155.41     1072.44     14.46 o 
   4   0   0     3119.12     3637.85     48.19 o 
   5   0   0      454.70      474.78      6.76 o 
   6   0   0     1943.11     2044.32     32.77 o 
   7   0   0      611.66      614.03     11.22 o 
   8   0   0       49.26       53.93      1.96 o 
   9   0   0      161.32      174.56      4.28 o 
  10   0   0       84.84       83.36      4.35 o 
 -11   1   0        5.13        5.49      1.68 o 
 -10   1   0        1.52        4.80      1.44 o 
  -9   1   0      197.40      197.55      7.04 o 
  -8   1   0      172.03      156.47      3.72 o 
  -7   1   0       34.02       29.71      0.95 o 
  -6   1   0      225.29      163.79      2.76 o 
  -5   1   0       32.96       24.44      0.74 o 
  -4   1   0        6.98        2.98      0.29 o 
  -3   1   0     1235.26     1258.59     22.39 o 
  -2   1   0     6792.25     6498.97     88.35 o 
  -1   1   0     2562.23     2514.15     56.33 o 
   0   1   0       63.00       92.83      2.41 o 
   1   1   0      404.89      346.32     16.79 o 
   2   1   0       96.56      164.05      3.28 o 
   3   1   0      101.45      134.97      3.74 o 
   4   1   0     1821.29     1942.61     25.99 o 
   5   1   0      576.38      626.90     11.17 o 
   6   1   0       77.40       68.54      3.72 o 
   7   1   0      220.57      215.16      4.72 o 
   8   1   0      101.11       98.61      2.88 o 
   9   1   0       18.68       16.15      1.27 o 
  10   1   0       16.89       21.10      2.40 o 
 -11   2   0        8.69       12.36      1.98 o 
 -10   2   0       10.45       10.09      1.67 o 
  -9   2   0       87.08       83.92      3.93 o 
  -8   2   0      333.23      327.96      5.17 o 
  -7   2   0       53.72       48.84      1.26 o 
  -6   2   0      366.32      340.72      5.11 o 
  -5   2   0     1351.65     1366.44     18.47 o 
  -4   2   0       78.44      103.29      2.43 o 
  -3   2   0      651.22      682.09     14.00 o 
  -2   2   0     2117.01     2438.06     32.39 o 
  -1   2   0     1139.95     1583.15     42.53 o 
   0   2   0     1696.61     1981.20     32.64 o 
   1   2   0     3030.55     3214.47     70.66 o 
   2   2   0       48.89       36.61      1.47 o 
   3   2   0     1061.47     1079.42     18.37 o 
   4   2   0      770.95      775.03     28.76 o 
   5   2   0       66.47       54.61      2.57 o 
   6   2   0       49.68       44.14      1.68 o 
   7   2   0      135.23      115.60      3.12 o 
   8   2   0       56.35       58.57      2.19 o 
   9   2   0        1.40        2.59      0.85 o 
  10   2   0       29.88       30.53      1.86 o 
 -10   3   0       13.81       11.94      1.68 o 
  -9   3   0       10.39       17.26      1.67 o 
  -8   3   0      107.75      111.87      2.87 o 
  -7   3   0        0.79        0.29      1.23 o 
  -6   3   0      609.70      587.98      8.39 o 
  -5   3   0     2741.16     2874.77     40.46 o 
  -4   3   0      740.16      750.80     10.35 o 
  -3   3   0       15.07        9.34      0.94 o 
  -2   3   0      188.69      156.22      2.93 o 
  -1   3   0        4.29       12.10      0.77 o 
   0   3   0      107.46      165.60      2.55 o 
   1   3   0     1282.28     1477.24     21.72 o 
   2   3   0     1679.66     1766.69     28.72 o 
   3   3   0      110.46       94.68      3.71 o 
   4   3   0      298.76      298.81      5.89 o 
   5   3   0      495.97      447.04     11.39 o 
   6   3   0      113.17      103.13      2.88 o 
   7   3   0       15.03       12.92      1.11 o 
   8   3   0       43.49       42.56      1.97 o 
   9   3   0       20.26       22.82      1.62 o 
  -9   4   0        6.68        2.88      0.99 o 
  -8   4   0      397.65      411.11      7.90 o 
  -7   4   0     1205.16     1239.14     29.56 o 
  -6   4   0        0.85        2.03      0.72 o 
  -5   4   0      117.77      105.72      2.27 o 
  -4   4   0      180.88      168.71      3.38 o 
  -3   4   0      163.20      251.38      4.65 o 
  -2   4   0      499.66      563.77      7.88 o 
  -1   4   0     2043.99     2276.07     30.38 o 
   0   4   0      927.76     1039.55     14.73 o 
   1   4   0       84.51       81.21      1.54 o 
   2   4   0      335.69      336.11      6.37 o 
   3   4   0      437.03      403.62      8.84 o 
   4   4   0       21.05       18.71      1.25 o 
   5   4   0      245.31      245.39      8.07 o 
   6   4   0      140.48      141.96      3.70 o 
   7   4   0        8.89        4.26      0.88 o 
   8   4   0       15.87       17.40      1.58 o 
 -10   5   0       93.78       95.03      4.10 o 
  -9   5   0       87.71       93.32      3.94 o 
  -8   5   0       60.20       62.71      2.99 o 
  -7   5   0       67.73       57.07      2.70 o 
  -6   5   0       25.57       23.29      3.07 o 
  -5   5   0        6.26        8.57      0.68 o 
  -4   5   0      381.25      400.78      7.20 o 
  -3   5   0      934.53     1055.13     17.44 o 
  -2   5   0      400.23      409.78      7.27 o 
  -1   5   0     1360.29     1516.55     20.51 o 
   0   5   0      869.87      954.17     17.29 o 
   1   5   0       26.85       29.96      2.38 o 
   2   5   0       70.02       72.40      2.05 o 
   3   5   0       90.52       82.51      2.36 o 
   4   5   0        0.89        0.70      0.55 o 
   5   5   0       10.02       10.38      1.06 o 
   6   5   0      230.33      212.41      7.26 o 
   7   5   0      111.66      106.06      3.33 o 
 -10   6   0      108.90      106.93      4.61 o 
  -9   6   0      155.42      166.20      5.96 o 
  -8   6   0       29.22       34.17      2.35 o 
  -7   6   0       74.90       72.87      3.31 o 
  -6   6   0       15.04       17.70      1.55 o 
  -5   6   0       13.06       12.52      0.87 o 
  -4   6   0       59.71       64.61      1.91 o 
  -3   6   0     1219.08     1301.35     21.47 o 
  -2   6   0     1269.99     1350.44     22.23 o 
  -1   6   0      224.63      240.42      4.79 o 
   0   6   0      627.55      679.73     13.96 o 
   1   6   0       34.24       33.97      2.14 o 
   2   6   0      264.84      264.96      5.51 o 
   3   6   0      130.30      116.51      3.10 o 
   4   6   0      213.51      219.74      5.06 o 
   5   6   0       19.73       19.83      1.41 o 
   6   6   0      173.28      155.12      4.21 o 
  -9   7   0       98.68      101.45      4.49 o 
  -8   7   0       31.34       38.88      2.68 o 
  -7   7   0        5.63        7.13      1.31 o 
  -6   7   0      264.37      259.06      7.86 o 
  -5   7   0      153.97      157.96      5.37 o 
  -4   7   0       36.43       33.65      1.76 o 
  -3   7   0      331.19      340.68      6.61 o 
  -2   7   0      177.76      185.76      4.09 o 
  -1   7   0       20.99       21.50      1.18 o 
   0   7   0       86.37      105.77      4.19 o 
   1   7   0      180.47      184.87      6.18 o 
   2   7   0       69.31       70.83      3.45 o 
   3   7   0       37.70       44.75      2.87 o 
   4   7   0      148.57      139.58      5.49 o 
   5   7   0       52.69       52.88      3.34 o 
  -8   8   0      141.61      159.52      6.07 o 
  -7   8   0       76.69       76.46      3.79 o 
  -6   8   0       35.58       37.23      2.56 o 
  -5   8   0      103.24      102.82      4.26 o 
  -4   8   0        1.01        1.76      0.85 o 
  -3   8   0        1.16        1.72      0.62 o 
  -2   8   0      305.42      317.35      6.36 o 
  -1   8   0       67.33       76.14      2.56 o 
   0   8   0       57.67       70.35      3.50 o 
   1   8   0      445.41      459.42     12.82 o 
   2   8   0       68.47       70.88      3.74 o 
   3   8   0       20.70       20.62      2.26 o 
   4   8   0       77.17       80.71      4.30 o 
  -7   9   0       98.03       93.96      4.44 o 
  -6   9   0       29.86       35.06      2.60 o 
  -5   9   0      168.33      176.62      6.26 o 
  -4   9   0        4.87        6.13      1.27 o 
  -3   9   0       21.29       18.44      1.27 o 
  -2   9   0      110.77      118.03      3.30 o 
  -1   9   0      236.82      251.69      8.11 o 
   0   9   0       19.86       23.17      2.24 o 
   1   9   0       69.75       75.75      4.04 o 
   0 -10   1       14.99       20.07      2.24 o 
   1 -10   1        2.44        3.50      1.35 o 
   3 -10   1       78.59       84.07      4.02 o 
   4 -10   1      119.82      125.56      5.16 o 
   5 -10   1      195.00      197.00      7.04 o 
  -3  -9   1      128.40      116.24      5.16 o 
  -2  -9   1       95.98       95.63      4.55 o 
  -1  -9   1       74.16       79.39      3.96 o 
   0  -9   1       79.66       93.97      4.24 o 
   1  -9   1        4.49        5.95      1.34 o 
   2  -9   1        1.29        3.57      1.01 o 
   3  -9   1      207.38      213.55      6.95 o 
   4  -9   1       51.99       48.02      2.88 o 
   5  -9   1        8.31       11.91      1.60 o 
   6  -9   1      208.59      201.63      6.95 o 
   7  -9   1       41.28       49.25      3.13 o 
  -4  -8   1      129.01      119.58      5.18 o 
  -3  -8   1      218.15      213.42      7.33 o 
  -2  -8   1        6.21        4.31      1.36 o 
  -1  -8   1        9.10       12.23      1.64 o 
   0  -8   1      236.02      267.29      8.06 o 
   1  -8   1       18.07       23.32      1.32 o 
   2  -8   1      330.16      357.67      6.99 o 
   3  -8   1      703.09      716.07     12.61 o 
   4  -8   1       33.63       34.73      2.25 o 
   5  -8   1        5.44        7.66      1.30 o 
   6  -8   1       44.72       51.54      2.89 o 
   7  -8   1       29.01       34.35      2.49 o 
   8  -8   1       41.76       45.96      2.95 o 
   9  -8   1       88.97       82.87      4.15 o 
  -6  -7   1      121.93      107.63      4.58 o 
  -5  -7   1       96.49       93.06      4.69 o 
  -4  -7   1       22.17       17.24      1.32 o 
  -3  -7   1       23.91       27.88      1.50 o 
  -2  -7   1      436.32      444.38     12.07 o 
  -1  -7   1       14.32       11.20      1.41 o 
   0  -7   1      388.66      450.73      8.25 o 
   1  -7   1     1950.21     2231.88     36.22 o 
   2  -7   1       19.04       20.42      1.12 o 
   3  -7   1       55.25       67.92      2.02 o 
   4  -7   1      452.00      471.03     12.35 o 
   5  -7   1       16.39       18.48      1.62 o 
   6  -7   1       19.75       19.13      1.79 o 
   7  -7   1      666.75      681.85     17.49 o 
   8  -7   1       89.13       93.06      4.12 o 
   9  -7   1        7.47        6.65      1.39 o 
  10  -7   1       83.66       83.00      4.06 o 
  -7  -6   1       31.57       29.49      1.85 o 
  -6  -6   1       15.10       16.04      1.31 o 
  -5  -6   1      172.06      167.37      6.39 o 
  -4  -6   1       59.08       60.76      3.70 o 
  -3  -6   1       51.78       48.54      1.82 o 
  -2  -6   1      229.67      214.20      4.61 o 
  -1  -6   1       39.63       34.19      1.03 o 
   0  -6   1       18.04       17.13      1.29 o 
   1  -6   1      323.56      360.46      5.57 o 
   2  -6   1      932.62     1044.74     22.41 o 
   3  -6   1      629.01      682.45     11.67 o 
   4  -6   1      367.63      411.09      7.42 o 
   5  -6   1      205.94      201.63      6.16 o 
   6  -6   1        4.13        5.95      1.11 o 
   7  -6   1        0.84        0.91      0.76 o 
   8  -6   1      113.23      105.02      4.23 o 
   9  -6   1       83.63       80.56      3.70 o 
  10  -6   1       65.26       64.75      3.42 o 
  -8  -5   1       41.82       42.69      2.14 o 
  -7  -5   1       31.40       28.82      2.12 o 
  -6  -5   1       45.82       38.22      1.81 o 
  -5  -5   1      257.25      240.13      5.30 o 
  -4  -5   1      168.30      165.38      3.90 o 
  -3  -5   1       17.54       24.59      2.24 o 
  -2  -5   1      347.91      326.16      5.84 o 
  -1  -5   1      444.51      458.15      6.64 o 
   0  -5   1        1.55        2.84      0.33 o 
   1  -5   1     2213.31     2543.37     33.98 o 
   2  -5   1     1720.10     1937.57     26.00 o 
   3  -5   1       10.61        7.30      0.43 o 
   4  -5   1      363.49      386.19      5.69 o 
   5  -5   1      117.90      110.93      2.07 o 
   6  -5   1        1.00        1.43      0.49 o 
   7  -5   1       61.36       59.62      1.96 o 
   8  -5   1      164.13      174.99      4.09 o 
   9  -5   1       93.42      100.63      4.03 o 
  10  -5   1       22.44       29.10      2.16 o 
  -9  -4   1       15.23       10.85      1.29 o 
  -8  -4   1       39.63       42.79      2.52 o 
  -7  -4   1      218.10      206.18      6.06 o 
  -6  -4   1        1.75        0.81      0.59 o 
  -5  -4   1      447.84      446.36      8.59 o 
  -4  -4   1     1588.90     1622.81     40.62 o 
  -3  -4   1        7.44        5.35      0.37 o 
  -2  -4   1        1.27        2.43      0.36 o 
  -1  -4   1      640.42      634.28      8.85 o 
   0  -4   1        1.65        4.49      0.43 o 
   1  -4   1       18.36        9.59      0.45 o 
   2  -4   1     3450.57     3933.03     52.09 o 
   3  -4   1     1487.31     1644.58     22.08 o 
   4  -4   1       30.60       22.33      0.70 o 
   5  -4   1      500.24      502.87      7.21 o 
   6  -4   1      186.74      166.42      3.65 o 
   7  -4   1        1.18        1.49      0.57 o 
   8  -4   1      124.94      135.92      3.74 o 
   9  -4   1       98.90      103.30      3.08 o 
  10  -4   1       20.04       26.23      2.42 o 
  11  -4   1       11.91       15.63      2.08 o 
  -9  -3   1       26.06       29.05      2.41 o 
  -8  -3   1        3.75        2.73      0.82 o 
  -7  -3   1      194.11      181.50      4.34 o 
  -6  -3   1      454.25      429.23      8.33 o 
  -5  -3   1       32.82       26.90      1.53 o 
  -4  -3   1      963.87      983.48     17.08 o 
  -3  -3   1      952.94      945.47     32.28 o 
  -2  -3   1       21.45       39.14      1.96 o 
  -1  -3   1      322.00      288.18      4.17 o 
   0  -3   1      343.61      406.57      5.71 o 
   1  -3   1      157.99      152.24      2.94 o 
   2  -3   1      519.86      534.93     15.34 o 
   3  -3   1     1341.61     1437.51     19.31 o 
   4  -3   1     1378.76     1452.45     23.94 o 
   5  -3   1      139.82      133.15      2.26 o 
   6  -3   1      387.75      377.50      5.59 o 
   7  -3   1      219.72      210.92      7.85 o 
   8  -3   1        4.51        5.07      1.12 o 
   9  -3   1       72.44       73.24      3.64 o 
  10  -3   1       59.49       66.67      3.74 o 
  11  -3   1        3.47        4.68      1.58 o 
 -10  -2   1       48.91       56.18      2.43 o 
  -9  -2   1       29.05       29.32      1.66 o 
  -8  -2   1        0.72        1.05      0.65 o 
  -7  -2   1      191.14      195.28      4.49 o 
  -6  -2   1      437.24      416.92     13.53 o 
  -5  -2   1      295.51      292.66      5.76 o 
  -4  -2   1      365.48      359.79      5.22 o 
  -3  -2   1      421.52      347.77      5.06 o 
  -2  -2   1        1.72        4.28      1.00 o 
  -1  -2   1       12.66       -0.25      0.17 o 
   0  -2   1     4017.88     4635.40    135.08 o 
   1  -2   1     2834.04     3155.47     71.59 o 
   2  -2   1      409.46      420.74     18.43 o 
   3  -2   1     1438.38     1521.22     29.35 o 
   4  -2   1      208.23      179.58      4.53 o 
   5  -2   1       21.43       29.45      0.80 o 
   6  -2   1      303.73      298.75      4.54 o 
   7  -2   1      470.01      466.17     12.77 o 
   8  -2   1       71.79       70.24      3.45 o 
   9  -2   1       44.86       47.99      3.03 o 
  10  -2   1       77.72       74.62      3.97 o 
  11  -2   1        1.78        2.33      1.47 o 
 -10  -1   1       11.70       18.37      2.17 o 
  -9  -1   1      197.90      215.08      5.07 o 
  -8  -1   1       35.46       32.11      1.79 o 
  -7  -1   1       12.90       12.12      0.94 o 
  -6  -1   1      316.40      266.81      5.39 o 
  -5  -1   1       24.67       56.98      1.40 o 
  -4  -1   1       21.55       11.17      0.47 o 
  -3  -1   1     1893.82     1937.18     25.83 o 
  -2  -1   1     3410.30     3477.66     49.44 o 
  -1  -1   1     5881.46     5020.69    182.14 o 
   0  -1   1       33.13       21.75      0.58 o 
   1  -1   1      325.01      257.68      4.87 o 
   2  -1   1      110.89       82.56      3.35 o 
   3  -1   1     1575.36     1952.85     25.96 o 
   4  -1   1     1337.93     1487.54     19.97 o 
   5  -1   1     1029.19     1127.53     15.35 o 
   6  -1   1        7.40        9.07      0.53 o 
   7  -1   1      578.48      575.99     10.53 o 
   8  -1   1      279.42      272.87      8.77 o 
   9  -1   1        1.12        0.71      1.12 o 
  10  -1   1       43.35       45.84      3.27 o 
 -11   0   1       39.72       51.22      3.60 o 
 -10   0   1        9.41        9.69      1.82 o 
  -9   0   1       48.63       43.29      1.85 o 
  -8   0   1      207.82      199.84      4.51 o 
  -7   0   1       41.50       41.24      1.57 o 
  -6   0   1       60.96       47.80      1.17 o 
  -5   0   1     1971.21     2044.29     27.40 o 
  -4   0   1      364.18      400.00      5.70 o 
  -3   0   1      450.86      597.33      8.20 o 
  -2   0   1      669.30      670.79      9.13 o 
  -1   0   1        2.39        7.89      0.76 o 
   0   0   1       66.40       45.72      1.27 o 
   1   0   1     9098.36     7913.74    135.24 o 
   2   0   1     3362.31     3427.17     56.61 o 
   3   0   1       74.49       50.66      1.16 o 
   4   0   1       27.11       15.91      0.52 o 
   5   0   1        9.71        3.85      1.53 o 
   6   0   1       11.22        8.48      0.73 o 
   7   0   1      213.46      202.01      4.45 o 
   8   0   1      314.93      291.48      6.12 o 
   9   0   1       32.26       40.66      2.97 o 
  10   0   1       11.34       15.18      2.13 o 
 -11   1   1       52.21       64.88      4.00 o 
 -10   1   1        7.82        7.62      1.60 o 
  -9   1   1       27.70       33.33      1.59 o 
  -8   1   1      137.87      137.31      3.39 o 
  -7   1   1      122.17      122.97      2.33 o 
  -6   1   1      450.28      451.29      6.60 o 
  -5   1   1      422.90      380.86      9.35 o 
  -4   1   1      320.26      259.28      3.85 o 
  -3   1   1       62.17       50.36      1.03 o 
  -2   1   1        2.16        3.79      0.35 o 
  -1   1   1     5119.04     5312.62     84.05 o 
   0   1   1     1817.58     1998.33     31.71 o 
   1   1   1      546.85      516.25      8.86 o 
   2   1   1     3427.39     3798.65     62.61 o 
   3   1   1       78.06      154.24      3.16 o 
   4   1   1       23.35       33.41      1.20 o 
   5   1   1      974.51      942.96     16.41 o 
   6   1   1       57.20       57.64      1.89 o 
   7   1   1       64.19       70.70      2.26 o 
   8   1   1      249.04      248.47      6.33 o 
   9   1   1       28.31       28.63      1.63 o 
  10   1   1        5.91        7.35      1.86 o 
 -11   2   1        2.05        1.70      1.32 o 
 -10   2   1       22.42       23.22      2.26 o 
  -9   2   1       16.49       10.20      1.49 o 
  -8   2   1      123.47      124.40      2.46 o 
  -7   2   1     2680.03     2703.07     36.22 o 
  -6   2   1      562.86      549.86     10.12 o 
  -5   2   1       45.80       30.17      1.52 o 
  -4   2   1     1737.45     1770.43     36.29 o 
  -3   2   1     1237.66     1612.38     21.95 o 
  -2   2   1     3448.63     4116.84     65.10 o 
  -1   2   1     3969.43     4341.57    148.21 o 
   0   2   1     1407.50     1690.46     37.20 o 
   1   2   1        5.75        1.66      0.71 o 
   2   2   1     4195.63     4681.70    121.20 o 
   3   2   1     1765.94     1637.99     56.89 o 
   4   2   1       25.79       35.53      1.34 o 
   5   2   1      325.92      317.26      6.29 o 
   6   2   1      288.98      277.89      5.80 o 
   7   2   1       73.34       63.40      2.23 o 
   8   2   1        7.50        8.07      1.01 o 
   9   2   1       82.14       75.62      2.74 o 
  -9   3   1      284.78      300.27      8.41 o 
  -8   3   1      144.22      150.47      4.25 o 
  -7   3   1        1.51        2.05      0.86 o 
  -6   3   1      373.67      357.44      5.40 o 
  -5   3   1       34.95       21.53      0.87 o 
  -4   3   1        2.98        2.68      0.34 o 
  -3   3   1     3382.87     3707.07    153.20 o 
  -2   3   1      328.34      340.03      6.98 o 
  -1   3   1        3.62       17.64      0.71 o 
   0   3   1     2527.02     2721.96     57.53 o 
   1   3   1      841.46      885.31     18.68 o 
   2   3   1      429.69      488.17      6.94 o 
   3   3   1      934.22      902.84     15.74 o 
   4   3   1      169.84      160.17      3.66 o 
   5   3   1       24.49       28.72      2.94 o 
   6   3   1        1.82        0.09      0.60 o 
   7   3   1      157.78      158.60      4.10 o 
   8   3   1       73.13       64.06      2.68 o 
   9   3   1       50.91       45.82      2.26 o 
 -10   4   1       11.93       16.72      1.74 o 
  -9   4   1       16.13       20.12      1.76 o 
  -8   4   1       95.63       98.55      3.82 o 
  -7   4   1      332.19      321.68      6.12 o 
  -6   4   1     1353.71     1323.14     21.77 o 
  -5   4   1      173.90      180.73      3.71 o 
  -4   4   1      696.07      802.35     13.47 o 
  -3   4   1      487.92      448.95      7.87 o 
  -2   4   1      136.74      236.72      4.48 o 
  -1   4   1      177.77      169.65      3.39 o 
   0   4   1     1478.00     1611.96     21.73 o 
   1   4   1      213.03      215.71      5.96 o 
   2   4   1       10.44        9.70      0.74 o 
   3   4   1      241.01      230.70     10.32 o 
   4   4   1       17.62       14.66      1.01 o 
   5   4   1       51.16       56.60      2.57 o 
   6   4   1      518.76      491.38     11.87 o 
   7   4   1       95.16       91.68      3.04 o 
   8   4   1        4.53        8.16      1.16 o 
 -10   5   1        2.10        6.46      1.32 o 
  -9   5   1       93.47       96.15      4.02 o 
  -8   5   1      184.34      175.53      5.81 o 
  -7   5   1        2.09        1.06      0.75 o 
  -6   5   1      275.38      261.73      5.21 o 
  -5   5   1      497.53      490.67      8.77 o 
  -4   5   1       78.24      106.64      3.92 o 
  -3   5   1      611.51      632.42     10.91 o 
  -2   5   1     1589.48     1627.04     37.21 o 
  -1   5   1       21.15       14.56      0.85 o 
   0   5   1      190.18      202.15      4.06 o 
   1   5   1      367.40      399.57      7.20 o 
   2   5   1        0.92        2.90      2.25 o 
   3   5   1        2.01        2.94      0.65 o 
   4   5   1      380.31      369.22     19.48 o 
   5   5   1      226.73      210.70      4.98 o 
   6   5   1        0.74        0.28      0.77 o 
   7   5   1       60.05       54.55      2.42 o 
 -10   6   1        5.12        4.96      1.39 o 
  -9   6   1       26.36       33.47      2.43 o 
  -8   6   1      263.74      276.67      8.35 o 
  -7   6   1       67.05       72.44      3.35 o 
  -6   6   1       25.26       30.13      1.85 o 
  -5   6   1      260.13      256.15      5.89 o 
  -4   6   1      140.78      132.60      3.38 o 
  -3   6   1       22.54       24.86      1.68 o 
  -2   6   1      611.22      618.81     10.84 o 
  -1   6   1      440.24      442.42      8.05 o 
   0   6   1        3.69        5.97      0.68 o 
   1   6   1       85.32       93.43      3.84 o 
   2   6   1      146.79      160.41      5.64 o 
   3   6   1       30.45       25.80      2.21 o 
   4   6   1      133.04      130.64      5.15 o 
   5   6   1      133.75      122.88      5.10 o 
   6   6   1       34.68       30.79      2.69 o 
  -9   7   1       43.53       49.21      3.09 o 
  -8   7   1      129.73      137.61      5.30 o 
  -7   7   1      101.67      109.15      4.45 o 
  -6   7   1        7.24        5.09      1.10 o 
  -5   7   1       65.09       55.78      1.97 o 
  -4   7   1       58.32       68.63      2.15 o 
  -3   7   1       13.22       15.96      1.06 o 
  -2   7   1       49.75       57.88      1.94 o 
  -1   7   1      259.76      287.33      6.03 o 
   0   7   1      309.76      295.72      8.78 o 
   1   7   1      141.06      143.95      5.41 o 
   2   7   1      289.48      282.75      8.80 o 
   3   7   1       55.65       61.57      3.51 o 
   4   7   1       23.07       14.30      2.00 o 
  -8   8   1       86.10       81.71      4.04 o 
  -7   8   1      202.77      203.68      6.98 o 
  -6   8   1       12.83       16.03      1.75 o 
  -5   8   1       19.55       15.46      1.72 o 
  -4   8   1       62.18       62.49      2.18 o 
  -3   8   1       29.18       35.42      1.66 o 
  -2   8   1       47.24       50.03      1.95 o 
  -1   8   1      534.09      528.61     14.22 o 
   0   8   1      236.73      237.28      7.86 o 
   1   8   1       15.12       15.94      2.01 o 
   2   8   1       18.47       19.96      2.17 o 
  -5   9   1       27.50       28.16      2.33 o 
  -4   9   1       38.68       49.19      2.91 o 
  -3   9   1       95.78       99.95      3.03 o 
  -2   9   1       19.09       22.23      2.14 o 
  -1   9   1       18.13       22.95      2.34 o 
   0   9   1      167.03      154.04      6.12 o 
  -1 -10   2        8.42       11.98      1.90 o 
   0 -10   2       75.52       82.97      4.06 o 
   2 -10   2        1.30        1.56      0.99 o 
   3 -10   2       68.56       70.79      3.56 o 
   4 -10   2      119.08      128.97      5.24 o 
   5 -10   2      133.92      133.93      5.44 o 
   6 -10   2       79.55       83.77      4.24 o 
  -3  -9   2       80.69       89.34      4.40 o 
  -2  -9   2      206.02      203.39      6.99 o 
  -1  -9   2       77.27       85.36      4.00 o 
   0  -9   2       32.63       35.69      2.48 o 
   1  -9   2      180.51      190.81      4.39 o 
   2  -9   2        1.90        1.68      0.91 o 
   3  -9   2        6.95        5.64      1.23 o 
   4  -9   2      300.55      314.89      9.40 o 
   5  -9   2      105.66      111.24      4.66 o 
   6  -9   2       27.89       32.04      2.44 o 
   7  -9   2      203.33      204.99      7.23 o 
   8  -9   2       28.77       36.26      2.83 o 
  -5  -8   2      116.41      112.73      3.52 o 
  -4  -8   2       51.83       55.35      2.61 o 
  -3  -8   2      229.49      223.67      7.40 o 
  -2  -8   2      517.71      495.69     13.40 o 
  -1  -8   2       21.54       26.00      2.08 o 
   0  -8   2       21.24       19.63      1.97 o 
   1  -8   2       27.57       23.65      1.27 o 
   2  -8   2        7.88        8.92      0.88 o 
   3  -8   2      337.19      348.72      9.77 o 
   4  -8   2      463.41      486.03     12.97 o 
   5  -8   2      661.77      671.20     17.27 o 
   6  -8   2      173.87      187.94      6.46 o 
   7  -8   2        5.74        3.01      1.21 o 
   8  -8   2       22.00       27.41      2.38 o 
   9  -8   2       24.32       26.03      2.46 o 
  -6  -7   2       12.89       13.64      1.35 o 
  -5  -7   2       83.26       86.52      2.95 o 
  -4  -7   2      249.00      229.74      5.25 o 
  -3  -7   2        3.64        2.31      0.73 o 
  -2  -7   2       24.32       25.89      1.32 o 
  -1  -7   2      281.90      289.05      4.67 o 
   0  -7   2       99.71      106.79      2.18 o 
   1  -7   2      600.43      681.12      9.79 o 
   2  -7   2     2451.28     2802.20     45.05 o 
   3  -7   2      260.43      282.74      8.03 o 
   4  -7   2        4.10        7.49      1.13 o 
   5  -7   2       32.92       35.97      2.21 o 
   6  -7   2       11.97       11.40      1.45 o 
   7  -7   2       13.52       12.11      1.59 o 
   8  -7   2      284.77      288.84      8.81 o 
   9  -7   2      136.65      135.10      5.31 o 
  10  -7   2       20.59       22.33      2.21 o 
  -7  -6   2       81.80       78.68      3.03 o 
  -6  -6   2        6.71        6.91      1.00 o 
  -5  -6   2       47.59       46.33      4.27 o 
  -4  -6   2       93.95       97.67      5.29 o 
  -3  -6   2       26.79       25.55      1.41 o 
  -2  -6   2      184.92      174.19      3.02 o 
  -1  -6   2      657.80      673.32      9.61 o 
   0  -6   2      999.69     1092.93     15.07 o 
   1  -6   2      174.37      193.75      3.21 o 
   2  -6   2       87.07       86.33      1.75 o 
   3  -6   2      373.30      402.82     14.06 o 
   4  -6   2       15.01       21.53      2.00 o 
   5  -6   2       71.23       75.79      2.15 o 
   6  -6   2      588.57      596.81     12.80 o 
   7  -6   2       28.76       26.64      1.35 o 
   8  -6   2       57.21       53.85      2.87 o 
   9  -6   2      155.50      161.53      5.71 o 
  10  -6   2       22.81       27.88      2.24 o 
  -8  -5   2        8.53       10.07      1.19 o 
  -7  -5   2       84.85       86.82      2.84 o 
  -6  -5   2      349.54      333.28      6.99 o 
  -5  -5   2       31.21       31.48      1.56 o 
  -4  -5   2        5.53        3.96      0.70 o 
  -3  -5   2     1369.99     1378.81     45.24 o 
  -2  -5   2        2.17        1.29      0.29 o 
  -1  -5   2       57.28       45.92      1.12 o 
   0  -5   2     3026.51     3316.05     44.16 o 
   1  -5   2       96.73       78.86      1.54 o 
   2  -5   2        5.63        6.43      1.23 o 
   3  -5   2     2209.82     2586.41     49.44 o 
   4  -5   2      555.46      551.69      9.90 o 
   5  -5   2        3.70        5.92      0.63 o 
   6  -5   2      231.74      225.87      4.74 o 
   7  -5   2       93.56       96.58      2.65 o 
   8  -5   2       29.18       24.21      1.48 o 
   9  -5   2      103.95      112.20      3.16 o 
  10  -5   2      175.82      165.40      6.31 o 
  -9  -4   2       28.53       27.96      1.76 o 
  -8  -4   2        1.81        1.81      0.80 o 
  -7  -4   2        4.25        3.39      0.79 o 
  -6  -4   2        6.15        4.28      0.78 o 
  -5  -4   2      558.62      539.49     10.09 o 
  -4  -4   2     1016.11     1049.46     23.09 o 
  -3  -4   2     1087.37     1057.98     14.49 o 
  -2  -4   2     1572.53     1664.69     39.94 o 
  -1  -4   2      285.35      458.18      7.07 o 
   0  -4   2     1016.38     1469.52     19.79 o 
   1  -4   2      421.84      449.14      6.34 o 
   2  -4   2      421.53      438.48     10.80 o 
   3  -4   2     1859.29     2092.05     27.99 o 
   4  -4   2     1758.44     1737.90     29.12 o 
   5  -4   2      116.52      120.58      5.63 o 
   6  -4   2       13.17       12.18      0.84 o 
   7  -4   2       15.89       18.17      1.58 o 
   8  -4   2      139.07      149.99      3.64 o 
   9  -4   2       95.29      101.25      4.50 o 
  10  -4   2       26.79       28.33      2.54 o 
 -10  -3   2        3.66        3.81      1.06 o 
  -9  -3   2        7.00       11.98      1.23 o 
  -8  -3   2       26.00       29.37      1.98 o 
  -7  -3   2        0.46        0.46      0.99 o 
  -6  -3   2     1062.60     1027.21     18.10 o 
  -5  -3   2     1920.13     1878.37     31.81 o 
  -4  -3   2       13.87        8.87      0.48 o 
  -3  -3   2      641.43      579.35      8.14 o 
  -2  -3   2       52.68       33.56      0.86 o 
  -1  -3   2     4031.16     4590.76     61.55 o 
   0  -3   2      259.52      268.55      5.07 o 
   1  -3   2     3889.69     4071.26    131.38 o 
   2  -3   2      298.82      311.54     19.63 o 
   3  -3   2     1965.04     2027.01     48.77 o 
   4  -3   2     2593.16     2636.21     88.12 o 
   5  -3   2       66.69       53.96      1.15 o 
   6  -3   2       25.26       23.07      1.41 o 
   7  -3   2      330.86      328.11      6.44 o 
   8  -3   2        1.09        1.66      0.96 o 
   9  -3   2        9.38        6.05      1.44 o 
  10  -3   2       57.93       59.34      3.66 o 
 -10  -2   2        2.18        2.56      0.92 o 
  -9  -2   2       10.52       12.26      2.39 o 
  -8  -2   2      256.33      245.54      5.51 o 
  -7  -2   2       43.38       44.82      1.76 o 
  -6  -2   2       11.19       17.07      1.09 o 
  -5  -2   2     1508.59     1454.40     21.14 o 
  -4  -2   2     1010.96     1033.53     14.14 o 
  -3  -2   2      333.59      428.11      6.89 o 
  -2  -2   2     2949.82     2966.43     39.34 o 
  -1  -2   2     1124.80     1100.68     21.75 o 
   0  -2   2     1894.17     2314.41     40.89 o 
   1  -2   2     3540.11     3353.34     73.45 o 
   2  -2   2     3297.86     3208.15     57.28 o 
   3  -2   2       61.98       46.99      1.26 o 
   4  -2   2      564.50      592.44     11.30 o 
   5  -2   2      492.05      492.13      7.00 o 
   6  -2   2       29.69       24.99      0.88 o 
   7  -2   2        3.40        2.25      1.04 o 
   8  -2   2      220.65      193.63      6.83 o 
   9  -2   2      124.23      137.11      5.67 o 
  10  -2   2        1.93        2.85      1.39 o 
 -10  -1   2      107.10      108.81      3.36 o 
  -9  -1   2        0.51        0.85      0.69 o 
  -8  -1   2      103.89      102.75      2.91 o 
  -7  -1   2      313.24      329.03      6.60 o 
  -6  -1   2        1.95        2.89      0.96 o 
  -5  -1   2       74.99       46.67      1.12 o 
  -4  -1   2      732.04      626.23      8.75 o 
  -3  -1   2      552.37      533.33     17.28 o 
  -2  -1   2      567.27      551.61      7.71 o 
  -1  -1   2     4004.40     3842.49     50.98 o 
   0  -1   2     3692.01     3382.44    136.48 o 
   1  -1   2        3.59        4.16      0.24 o 
   2  -1   2      247.19      237.47      3.64 o 
   3  -1   2      390.57      321.12      6.72 o 
   4  -1   2        5.43       13.21      0.66 o 
   5  -1   2      298.12      304.09      4.54 o 
   6  -1   2      535.84      580.44     13.93 o 
   7  -1   2      155.42      150.66      4.37 o 
   8  -1   2       79.13       84.62      4.06 o 
   9  -1   2       78.79       87.78      4.36 o 
  10  -1   2       21.10       19.84      2.29 o 
 -11   0   2       41.16       50.79      3.50 o 
 -10   0   2       95.54      101.69      3.84 o 
  -9   0   2       22.31       20.37      1.34 o 
  -8   0   2       11.68       12.85      1.02 o 
  -7   0   2      194.57      197.08      4.02 o 
  -6   0   2        3.05        1.17      0.31 o 
  -5   0   2      157.82      144.49      2.48 o 
  -4   0   2     2788.22     2778.99     37.00 o 
  -3   0   2      392.34      344.17      4.94 o 
  -2   0   2     1059.11     1012.00     28.21 o 
  -1   0   2     2243.43     2205.27     46.07 o 
   0   0   2       40.45       68.60      1.17 o 
   1   0   2      449.79      426.01      5.90 o 
   2   0   2      465.86      464.23      6.44 o 
   3   0   2      341.53      290.33      4.21 o 
   4   0   2      329.23      334.89      5.99 o 
   5   0   2       43.49       35.01      1.50 o 
   6   0   2      374.20      366.54      7.09 o 
   7   0   2      171.34      184.58      4.54 o 
   8   0   2       42.11       36.23      2.80 o 
   9   0   2      142.48      141.84      6.05 o 
  10   0   2        9.36        9.18      1.83 o 
 -11   1   2        1.95        3.72      1.52 o 
 -10   1   2      153.79      170.05      6.86 o 
  -9   1   2       78.07       79.97      2.53 o 
  -8   1   2       16.92       19.92      1.37 o 
  -7   1   2      292.43      300.16      4.76 o 
  -6   1   2      406.40      390.90      5.84 o 
  -5   1   2       94.40       82.73      1.64 o 
  -4   1   2      215.36      184.58      3.18 o 
  -3   1   2     1285.66     1343.80     20.80 o 
  -2   1   2      107.72       84.69      1.43 o 
  -1   1   2       73.84      130.62      2.51 o 
   0   1   2     2479.35     2590.42     34.47 o 
   1   1   2     1579.57     1588.67     21.24 o 
   2   1   2      161.34      162.01      4.87 o 
   3   1   2     1588.61     1521.25     25.65 o 
   4   1   2      628.12      613.09     10.97 o 
   5   1   2       15.07       19.86      1.09 o 
   6   1   2       22.06       22.83      1.23 o 
   7   1   2      182.18      192.18      4.48 o 
   8   1   2        9.17       10.62      1.52 o 
   9   1   2       17.16       17.81      2.32 o 
 -10   2   2        2.20        1.56      1.11 o 
  -9   2   2       78.30       81.23      2.10 o 
  -8   2   2       24.92       24.13      1.03 o 
  -7   2   2       36.50       33.58      1.09 o 
  -6   2   2     2236.91     2297.64     30.93 o 
  -5   2   2     1255.68     1326.07     26.34 o 
  -4   2   2      373.57      373.14      9.75 o 
  -3   2   2       27.28       13.11      1.50 o 
  -2   2   2      279.20      462.14      8.36 o 
  -1   2   2      122.53      178.81      3.38 o 
   0   2   2      462.72      485.14     16.28 o 
   1   2   2     4136.63     4471.28     59.16 o 
   2   2   2     1077.64     1194.48     16.19 o 
   3   2   2      108.96      112.28      3.97 o 
   4   2   2      303.88      281.92      5.67 o 
   5   2   2        5.70        7.12      0.78 o 
   6   2   2       21.34       25.66      1.40 o 
   7   2   2      214.08      214.23      5.01 o 
   8   2   2       25.97       30.56      2.37 o 
   9   2   2       29.05       30.73      3.01 o 
 -10   3   2        0.44        0.75      0.84 o 
  -9   3   2       20.23       22.72      1.83 o 
  -8   3   2      677.23      687.20     12.03 o 
  -7   3   2      584.95      571.84     10.10 o 
  -6   3   2      149.08      138.74      3.12 o 
  -5   3   2      625.99      612.08     13.72 o 
  -4   3   2      147.55      229.08      8.83 o 
  -3   3   2      494.39      643.21     10.91 o 
  -2   3   2     1360.32     1449.03     23.50 o 
  -1   3   2      534.09      529.81      9.05 o 
   0   3   2      211.81      224.51      5.05 o 
   1   3   2     1760.28     1870.95     25.09 o 
   2   3   2      437.06      425.45      6.18 o 
   3   3   2        8.55        5.92      0.74 o 
   4   3   2      428.05      417.53      8.07 o 
   5   3   2      259.00      243.62      5.32 o 
   6   3   2       38.05       31.22      1.66 o 
   7   3   2        6.10        7.92      1.07 o 
   8   3   2       44.60       48.42      2.65 o 
 -10   4   2        0.35       -0.42      0.84 o 
  -9   4   2       20.18       19.37      1.78 o 
  -8   4   2      112.06      106.90      2.82 o 
  -7   4   2        1.11        0.46      0.73 o 
  -6   4   2       31.54       34.78      2.20 o 
  -5   4   2      664.00      630.68     17.81 o 
  -4   4   2     1183.44     1240.26     20.46 o 
  -3   4   2      224.98      257.27      4.96 o 
  -2   4   2      411.10      411.94      7.37 o 
  -1   4   2      763.88      793.14     13.34 o 
   0   4   2      108.25      143.48      5.27 o 
   1   4   2       99.01       95.65      2.59 o 
   2   4   2      883.01      872.80     15.38 o 
   3   4   2        8.68        7.70      0.80 o 
   4   4   2       68.41       68.99      2.30 o 
   5   4   2      177.31      167.07      4.18 o 
   6   4   2       22.65       25.13      2.72 o 
   7   4   2       38.23       38.67      2.02 o 
 -10   5   2      107.71      111.21      4.63 o 
  -9   5   2        1.36        1.96      0.96 o 
  -8   5   2        0.59        2.96      1.03 o 
  -7   5   2      323.39      334.13      6.57 o 
  -6   5   2       96.02       80.63      3.07 o 
  -5   5   2      202.16      195.58      4.20 o 
  -4   5   2     1114.06     1131.11     18.92 o 
  -3   5   2      134.53      124.74      2.95 o 
  -2   5   2       27.80       31.29      1.29 o 
  -1   5   2       81.93       79.70      2.13 o 
   0   5   2      135.37      129.42      2.95 o 
   1   5   2       18.43       19.66      1.75 o 
   2   5   2      315.13      315.63      9.12 o 
   3   5   2      412.11      443.38     12.19 o 
   4   5   2       18.41       19.68      1.96 o 
   5   5   2       61.23       58.03      3.34 o 
   6   5   2       84.32       87.81      3.04 o 
  -9   6   2       16.89       14.81      1.75 o 
  -8   6   2        5.05        6.65      1.34 o 
  -7   6   2      204.82      191.52      4.39 o 
  -6   6   2      123.46      114.43      3.02 o 
  -5   6   2       47.63       54.00      4.78 o 
  -4   6   2      305.05      309.12      6.11 o 
  -3   6   2       64.93       67.67      2.10 o 
  -2   6   2       14.76       17.12      1.06 o 
  -1   6   2      828.83      814.11     14.01 o 
   0   6   2      310.01      300.27      8.82 o 
   1   6   2        5.46        3.54      1.13 o 
   2   6   2       93.35       90.42      4.06 o 
   3   6   2        1.31        1.47      1.10 o 
   4   6   2        2.73        3.60      1.38 o 
   5   6   2      121.07      105.99      4.87 o 
  -8   7   2        6.98       10.19      1.61 o 
  -7   7   2       59.09       65.38      3.30 o 
  -6   7   2      270.74      260.38     13.48 o 
  -5   7   2        1.47        1.09      0.66 o 
  -4   7   2        4.00        5.41      1.11 o 
  -3   7   2      518.75      508.21     13.92 o 
  -2   7   2      106.39      105.16      2.86 o 
  -1   7   2       18.90       16.16      1.76 o 
   0   7   2      244.93      245.02      7.79 o 
   1   7   2       91.27       90.00      4.19 o 
   2   7   2        5.59        4.66      1.47 o 
   3   7   2      269.85      264.05      8.75 o 
  -7   8   2       13.07       15.73      1.89 o 
  -6   8   2       88.64       87.98      4.00 o 
  -5   8   2       47.61       56.56      2.14 o 
  -4   8   2        5.91        3.22      1.50 o 
  -3   8   2       14.93       19.16      1.32 o 
  -2   8   2       91.44       94.45      4.25 o 
  -1   8   2      125.88      124.37      5.09 o 
   0   8   2      130.11      124.35      5.27 o 
   1   8   2      162.50      146.98      5.94 o 
   3 -11   3       46.08       58.09      3.40 o 
  -2 -10   3      166.10      167.89      6.29 o 
  -1 -10   3       59.54       60.92      3.54 o 
   0 -10   3        4.85        3.94      1.29 o 
   2 -10   3       51.10       60.81      3.20 o 
   3 -10   3       12.49       13.33      1.73 o 
   4 -10   3      150.28      149.93      5.67 o 
   5 -10   3      263.24      247.31      8.11 o 
   6 -10   3       73.48       72.59      3.86 o 
   7 -10   3        9.92        8.54      1.65 o 
  -4  -9   3      262.78      259.65      8.58 o 
  -3  -9   3       53.36       55.04      3.34 o 
  -2  -9   3        9.56        4.54      1.33 o 
  -1  -9   3      186.17      200.47      6.65 o 
   0  -9   3       12.15       13.08      1.06 o 
   1  -9   3       30.61       30.77      2.10 o 
   2  -9   3      578.10      585.34     15.13 o 
   3  -9   3      306.15      304.05      8.92 o 
   4  -9   3       24.68       25.38      2.03 o 
   5  -9   3      291.53      290.28      8.88 o 
   6  -9   3       67.04       69.86      3.63 o 
   7  -9   3        0.44        1.02      0.99 o 
   8  -9   3       23.13       18.99      2.15 o 
  -5  -8   3        0.36        0.06      0.78 o 
  -4  -8   3       10.85       19.67      2.39 o 
  -3  -8   3       56.27       62.61      2.34 o 
  -2  -8   3      175.74      178.62      8.41 o 
  -1  -8   3      359.74      371.95      5.90 o 
   0  -8   3      516.97      538.34      8.06 o 
   1  -8   3      157.89      168.49      4.29 o 
   2  -8   3       46.54       48.67      2.55 o 
   3  -8   3       12.37       11.97      1.40 o 
   4  -8   3      115.36      115.18      4.43 o 
   5  -8   3       59.17       62.34      3.13 o 
   6  -8   3      423.51      425.29     11.88 o 
   7  -8   3      231.19      231.42      7.58 o 
   8  -8   3        3.84        2.73      1.20 o 
   9  -8   3       16.82       18.64      2.08 o 
  -7  -7   3       29.34       31.22      2.05 o 
  -6  -7   3       50.17       51.64      2.65 o 
  -5  -7   3       14.07       12.08      1.94 o 
  -4  -7   3       40.19       38.56      3.03 o 
  -3  -7   3      702.62      716.66     13.16 o 
  -2  -7   3       86.35       89.43      2.57 o 
  -1  -7   3      224.98      227.25      3.84 o 
   0  -7   3      646.57      673.42      9.70 o 
   1  -7   3       31.96       36.58      1.13 o 
   2  -7   3       40.48       42.80      1.20 o 
   3  -7   3      575.41      621.86     11.23 o 
   4  -7   3      159.61      158.45      3.66 o 
   5  -7   3      155.51      148.01      3.57 o 
   6  -7   3      131.62      131.07      3.35 o 
   7  -7   3       64.72       63.80      2.23 o 
   8  -7   3       30.96       26.58      2.19 o 
   9  -7   3       43.80       45.91      2.84 o 
  10  -7   3       48.25       51.62      3.05 o 
  -8  -6   3        3.28        4.37      1.07 o 
  -7  -6   3        5.96        5.03      1.10 o 
  -6  -6   3       18.46       20.06      1.39 o 
  -5  -6   3        6.48        7.62      0.96 o 
  -4  -6   3       71.35       76.35      8.77 o 
  -3  -6   3      596.91      565.88     10.49 o 
  -2  -6   3     1209.62     1247.90     24.16 o 
  -1  -6   3      291.02      296.91      4.64 o 
   0  -6   3       38.05       20.13      0.78 o 
   1  -6   3      663.82      675.68      9.56 o 
   2  -6   3       46.31       42.79      1.57 o 
   3  -6   3        2.85        4.04      0.76 o 
   4  -6   3      522.21      527.88      9.67 o 
   5  -6   3      108.59      101.95      2.68 o 
   6  -6   3        7.00        7.21      0.79 o 
   7  -6   3      231.15      236.87      5.19 o 
   8  -6   3      197.81      197.44      5.04 o 
   9  -6   3       37.79       42.04      1.89 o 
  10  -6   3       37.73       43.23      3.15 o 
  -8  -5   3       56.52       65.35      2.76 o 
  -7  -5   3        0.36       -0.21      0.65 o 
  -6  -5   3      209.02      203.37      4.80 o 
  -5  -5   3     1516.19     1381.01     29.48 o 
  -4  -5   3      165.84      178.09      4.08 o 
  -3  -5   3       39.71       35.64      1.04 o 
  -2  -5   3       79.04       65.09      1.44 o 
  -1  -5   3      184.38      282.24      6.21 o 
   0  -5   3       55.50       42.17      1.77 o 
   1  -5   3      876.96      900.85     12.41 o 
   2  -5   3     1179.94     1234.44     16.76 o 
   3  -5   3      379.96      376.38      7.00 o 
   4  -5   3      344.50      333.95     10.54 o 
   5  -5   3      587.99      570.03     21.02 o 
   6  -5   3       27.75       28.55      1.76 o 
   7  -5   3      101.84      106.21      3.19 o 
   8  -5   3       96.49       94.09      2.75 o 
   9  -5   3        9.06        4.63      1.39 o 
  10  -5   3       18.70       21.27      2.28 o 
  -9  -4   3       80.17       91.85      3.17 o 
  -8  -4   3      171.92      170.09      4.41 o 
  -7  -4   3      291.48      280.63      6.14 o 
  -6  -4   3      153.18      143.07      3.63 o 
  -5  -4   3        2.18        3.14      0.66 o 
  -4  -4   3      101.38       90.71      1.83 o 
  -3  -4   3       17.08        9.64      0.53 o 
  -2  -4   3      131.90      123.40      2.16 o 
  -1  -4   3     2945.04     3323.03    100.41 o 
   0  -4   3      295.40      305.03      4.49 o 
   1  -4   3       50.01       21.27      0.74 o 
   2  -4   3     2892.81     2970.31     49.03 o 
   3  -4   3      891.21      886.90     19.53 o 
   4  -4   3      349.78      322.94      8.33 o 
   5  -4   3      915.19      887.75     15.44 o 
   6  -4   3       16.02       12.47      1.80 o 
   7  -4   3      216.39      205.16      4.49 o 
   8  -4   3       25.11       30.11      2.36 o 
   9  -4   3      192.14      177.33      6.68 o 
  10  -4   3       46.00       43.00      3.17 o 
 -10  -3   3       93.52       94.46      3.28 o 
  -9  -3   3        1.48        0.46      0.75 o 
  -8  -3   3       50.74       54.60      2.18 o 
  -7  -3   3      167.18      180.83      4.35 o 
  -6  -3   3       32.72       33.12      1.54 o 
  -5  -3   3      215.00      189.10      3.18 o 
  -4  -3   3     2217.59     2118.30     34.78 o 
  -3  -3   3      888.61      869.28     12.00 o 
  -2  -3   3       23.35       20.24      0.76 o 
  -1  -3   3      257.35      196.93      4.52 o 
   0  -3   3       48.98       34.25      1.23 o 
   1  -3   3      456.63      601.11     12.92 o 
   2  -3   3     2080.88     2066.28     34.30 o 
   3  -3   3     2920.41     2855.48     47.12 o 
   4  -3   3        2.07        0.93      0.40 o 
   5  -3   3      321.76      301.46      5.82 o 
   6  -3   3      288.80      257.30      5.20 o 
   7  -3   3        3.26        2.99      0.58 o 
   8  -3   3      137.10      129.53      5.28 o 
   9  -3   3       75.19       77.26      4.09 o 
  10  -3   3        9.21       10.91      1.84 o 
 -10  -2   3       63.45       62.77      2.55 o 
  -9  -2   3      141.85      135.61      5.92 o 
  -8  -2   3        0.38        0.52      0.59 o 
  -7  -2   3        1.16        3.70      3.52 o 
  -6  -2   3      307.23      308.14      4.84 o 
  -5  -2   3       26.90       23.89      0.83 o 
  -4  -2   3      503.24      414.35      6.06 o 
  -3  -2   3     3753.85     3676.15     65.04 o 
  -2  -2   3      433.49      423.66      7.45 o 
  -1  -2   3       21.43        9.46      0.40 o 
   0  -2   3     1344.71     1336.42     17.93 o 
   1  -2   3       98.82       71.55      2.22 o 
   2  -2   3       21.99       17.53      1.49 o 
   3  -2   3     1064.06     1048.94     21.49 o 
   4  -2   3      539.29      545.12      7.67 o 
   5  -2   3       88.39       77.31      1.53 o 
   6  -2   3      360.29      330.38      8.92 o 
   7  -2   3      167.85      171.61      6.19 o 
   8  -2   3        9.14       10.15      1.67 o 
   9  -2   3       45.56       46.44      3.28 o 
  10  -2   3       19.12       28.54      2.83 o 
 -10  -1   3       58.27       63.41      2.48 o 
  -9  -1   3       22.18       24.18      1.51 o 
  -8  -1   3       61.39       53.91      3.27 o 
  -7  -1   3       28.07       27.66      1.00 o 
  -6  -1   3      437.59      429.17      6.42 o 
  -5  -1   3      117.09      101.84      1.95 o 
  -4  -1   3      661.16      599.77     10.43 o 
  -3  -1   3     5485.46     5125.77     82.61 o 
  -2  -1   3      902.29      879.66     14.82 o 
  -1  -1   3        1.24        2.84      0.71 o 
   0  -1   3     2464.15     2552.09     33.95 o 
   1  -1   3     1277.33     1568.92     21.00 o 
   2  -1   3     1306.20     1641.68     21.95 o 
   3  -1   3     1853.23     1779.24     23.85 o 
   4  -1   3      324.06      300.80      4.49 o 
   5  -1   3      413.91      424.33      7.83 o 
   6  -1   3     1379.74     1357.77     26.07 o 
   7  -1   3      114.02      115.42      4.83 o 
   8  -1   3        0.91        1.91      1.25 o 
   9  -1   3        7.47       11.13      1.81 o 
  10  -1   3        0.45        0.86      1.40 o 
 -11   0   3       26.58       30.71      1.87 o 
 -10   0   3        1.54        0.74      0.74 o 
  -9   0   3      210.43      204.62      9.21 o 
  -8   0   3      242.25      231.25      3.99 o 
  -7   0   3      107.92      112.73      2.27 o 
  -6   0   3      344.48      332.55      5.13 o 
  -5   0   3     1249.74     1285.58     17.56 o 
  -4   0   3        1.47        0.54      0.25 o 
  -3   0   3     1495.79     1491.82     20.11 o 
  -2   0   3     3168.59     2999.90     39.88 o 
  -1   0   3      871.32     1053.99     14.27 o 
   0   0   3      522.18      724.96      9.94 o 
   1   0   3     2044.56     2019.11     26.94 o 
   2   0   3      652.89      693.93      9.58 o 
   3   0   3      378.70      379.72      5.49 o 
   4   0   3     2189.18     2229.67     37.38 o 
   5   0   3      151.98      142.83      4.84 o 
   6   0   3      117.69      123.27      3.12 o 
   7   0   3       72.03       70.50      2.35 o 
   8   0   3       64.39       66.79      3.86 o 
   9   0   3        6.49        8.76      1.88 o 
 -10   1   3       27.95       27.64      1.64 o 
  -9   1   3       27.96       31.96      1.26 o 
  -8   1   3      291.75      295.65      4.85 o 
  -7   1   3      246.01      254.41      4.20 o 
  -6   1   3       20.29       18.68      0.78 o 
  -5   1   3      665.37      657.29     13.94 o 
  -4   1   3      163.81      162.51      3.79 o 
  -3   1   3      146.17      216.08      3.91 o 
  -2   1   3      532.96      466.42      7.20 o 
  -1   1   3      780.36      729.60     10.03 o 
   0   1   3     1004.05     1033.43     14.05 o 
   1   1   3     1543.05     1607.76     21.63 o 
   2   1   3      900.65      910.50     14.43 o 
   3   1   3      338.41      310.73      5.50 o 
   4   1   3        3.53       10.80      0.82 o 
   5   1   3       35.81       31.27      1.41 o 
   6   1   3      153.94      149.50      3.70 o 
   7   1   3        5.45        4.80      1.36 o 
   8   1   3       88.20      101.67      4.95 o 
   9   1   3       82.06       94.75      4.98 o 
 -10   2   3       46.63       52.60      3.00 o 
  -9   2   3       57.11       58.76      2.05 o 
  -8   2   3      285.35      273.49      7.21 o 
  -7   2   3        0.94        1.33      0.53 o 
  -6   2   3        3.21        3.52      0.44 o 
  -5   2   3      536.36      532.99     12.80 o 
  -4   2   3      195.96      178.42      5.83 o 
  -3   2   3      215.62      230.34      4.40 o 
  -2   2   3      837.75      796.22     26.81 o 
  -1   2   3      568.19      525.56      7.41 o 
   0   2   3      336.96      339.76      4.98 o 
   1   2   3      848.97      871.32     12.02 o 
   2   2   3      905.96      898.70     12.43 o 
   3   2   3       74.41       75.28      2.15 o 
   4   2   3       27.24       26.45      1.88 o 
   5   2   3       27.96       27.43      1.44 o 
   6   2   3        0.86        2.65      0.93 o 
   7   2   3       51.77       51.62      2.17 o 
   8   2   3       99.93      100.31      3.25 o 
 -10   3   3      100.82       99.95      4.08 o 
  -9   3   3       13.95       11.66      1.04 o 
  -8   3   3        1.70        0.92      0.59 o 
  -7   3   3      731.00      706.94     12.37 o 
  -6   3   3       98.28      104.71      3.40 o 
  -5   3   3      130.25      128.08      2.97 o 
  -4   3   3     1745.18     1792.27     31.49 o 
  -3   3   3       73.88       54.62      1.64 o 
  -2   3   3       14.42       22.08      0.97 o 
  -1   3   3      589.95      566.34     13.50 o 
   0   3   3      391.83      369.34      6.63 o 
   1   3   3        3.06        1.77      0.32 o 
   2   3   3      143.74      145.38      3.39 o 
   3   3   3      533.44      524.20      9.81 o 
   4   3   3       11.87       10.95      0.97 o 
   5   3   3       54.61       52.49      2.08 o 
   6   3   3      387.35      367.80      7.72 o 
   7   3   3        9.76       13.54      1.31 o 
 -10   4   3       48.15       55.00      3.02 o 
  -9   4   3        6.43        7.13      0.89 o 
  -8   4   3        0.57        0.33      0.92 o 
  -7   4   3       69.48       69.43      2.53 o 
  -6   4   3      488.02      468.56     10.95 o 
  -5   4   3      324.00      335.85      8.87 o 
  -4   4   3      237.13      228.00      5.36 o 
  -3   4   3      642.45      610.08     10.66 o 
  -2   4   3       11.69       10.79      2.06 o 
  -1   4   3       21.97       29.77      1.22 o 
   0   4   3      299.43      291.75      8.44 o 
   1   4   3      139.15      124.41      4.41 o 
   2   4   3       94.66       86.81      3.64 o 
   3   4   3      361.05      349.00      9.97 o 
   4   4   3      223.94      213.92      6.97 o 
   5   4   3       38.04       34.43      1.83 o 
   6   4   3       18.90       20.44      1.52 o 
  -9   5   3       79.21       86.18      3.90 o 
  -8   5   3       12.10       13.63      1.13 o 
  -7   5   3       32.39       36.46      2.65 o 
  -6   5   3      467.55      471.55      8.79 o 
  -5   5   3      267.68      248.18      5.17 o 
  -4   5   3      121.90      100.94      2.68 o 
  -3   5   3      425.14      402.86      7.54 o 
  -2   5   3      190.01      179.79      4.16 o 
  -1   5   3       71.07       68.47      2.60 o 
   0   5   3        3.51        4.43      1.07 o 
   1   5   3      194.64      201.53      6.59 o 
   2   5   3        7.41        5.19      1.25 o 
   3   5   3      299.08      279.16      8.68 o 
   4   5   3      513.81      491.22     13.67 o 
   5   5   3        5.87        6.65      1.55 o 
  -9   6   3       50.35       53.47      3.17 o 
  -8   6   3       14.35       17.09      1.85 o 
  -7   6   3        0.40       -0.82      0.54 o 
  -6   6   3      102.89       81.51      2.56 o 
  -5   6   3      312.03      282.30      6.33 o 
  -4   6   3       29.11       30.39      1.48 o 
  -3   6   3       25.16       31.53      1.64 o 
  -2   6   3       54.10       65.44      2.10 o 
  -1   6   3        9.26       10.19      1.40 o 
   0   6   3      156.01      153.85      5.61 o 
   1   6   3      465.85      408.98     11.59 o 
   2   6   3      279.60      273.31      8.77 o 
   3   6   3        9.82       11.79      1.82 o 
   4   6   3        1.98       -0.07      1.22 o 
  -7   7   3       12.89       12.84      1.72 o 
  -6   7   3        0.46        2.14      0.74 o 
  -5   7   3      133.62      138.97      3.65 o 
  -4   7   3       99.94       90.92      3.78 o 
  -3   7   3        5.05        7.00      1.31 o 
  -2   7   3      426.30      401.28     11.40 o 
  -1   7   3      428.55      406.31     11.65 o 
   0   7   3        5.29        5.55      1.44 o 
   1   7   3       41.52       38.65      2.81 o 
   2   7   3        0.63        1.92      1.31 o 
  -4   8   3       46.98       45.89      2.01 o 
  -3   8   3       17.88       19.94      2.08 o 
  -2   8   3       61.49       65.45      3.58 o 
   2 -11   4        0.68        0.46      1.08 o 
   3 -11   4       48.27       53.07      3.24 o 
   4 -11   4       19.36       20.74      2.24 o 
  -3 -10   4      115.71      117.76      5.13 o 
  -2 -10   4        2.12        3.37      1.35 o 
  -1 -10   4       11.95       11.87      1.73 o 
   1 -10   4       22.37       20.53      1.90 o 
   2 -10   4       27.46       34.39      2.42 o 
   3 -10   4      189.08      204.46      6.91 o 
   4 -10   4      150.27      146.48      5.60 o 
   5 -10   4       20.10       24.88      2.28 o 
   6 -10   4      115.40      116.68      5.06 o 
   7 -10   4       63.67       60.60      3.59 o 
  -4  -9   4        8.84       11.20      1.27 o 
  -3  -9   4      121.88      131.15      3.72 o 
  -2  -9   4      151.89      158.57      4.07 o 
  -1  -9   4        5.74        6.45      2.06 o 
   0  -9   4      115.59      121.11      2.60 o 
   1  -9   4       73.32       70.61      3.21 o 
   2  -9   4        2.82        3.51      1.08 o 
   3  -9   4      154.46      160.64      5.60 o 
   4  -9   4      194.26      196.29      6.57 o 
   5  -9   4      127.74      130.07      5.08 o 
   6  -9   4      110.74      104.60      4.51 o 
   7  -9   4       46.17       44.37      2.90 o 
   8  -9   4       16.03       19.00      2.08 o 
  -6  -8   4       83.00       83.80      3.06 o 
  -5  -8   4       55.71       57.25      4.99 o 
  -4  -8   4        0.60        1.34      0.77 o 
  -3  -8   4       42.73       47.77      2.01 o 
  -2  -8   4      319.82      316.41      8.82 o 
  -1  -8   4      113.32      113.01      2.40 o 
   0  -8   4      106.74      113.62      2.40 o 
   1  -8   4      610.30      625.74     18.70 o 
   2  -8   4        7.86       10.03      0.88 o 
   3  -8   4       31.28       32.64      1.46 o 
   4  -8   4      437.35      424.42     14.42 o 
   5  -8   4      132.92      124.03      3.29 o 
   6  -8   4       63.19       54.06      2.97 o 
   7  -8   4      374.84      352.11     10.23 o 
   8  -8   4       27.68       26.33      2.15 o 
   9  -8   4        4.00        3.57      1.31 o 
  -7  -7   4       14.05       17.15      1.52 o 
  -6  -7   4       36.72       25.59      1.66 o 
  -5  -7   4      160.97      154.89      4.10 o 
  -4  -7   4      108.54      102.55      3.01 o 
  -3  -7   4        1.56        2.05      0.69 o 
  -2  -7   4     1041.59     1056.09     14.84 o 
  -1  -7   4      797.31      780.77     11.15 o 
   0  -7   4        1.85        0.65      0.37 o 
   1  -7   4      117.50      111.56      2.28 o 
   2  -7   4      123.57      115.50      2.89 o 
   3  -7   4        2.10        1.62      0.50 o 
   4  -7   4       76.67       77.26      2.30 o 
   5  -7   4      520.87      506.01      9.95 o 
   6  -7   4      178.02      164.27      5.22 o 
   7  -7   4       33.59       31.22      3.56 o 
   8  -7   4      140.28      126.24      3.51 o 
   9  -7   4       38.13       41.69      3.66 o 
  -8  -6   4       50.69       52.29      2.43 o 
  -7  -6   4      119.56      120.20      3.64 o 
  -6  -6   4       45.83       45.14      2.96 o 
  -5  -6   4       11.13       11.63      1.09 o 
  -4  -6   4       75.78       73.96      2.39 o 
  -3  -6   4      145.46      139.06      2.64 o 
  -2  -6   4      151.86      142.92      2.65 o 
  -1  -6   4     1736.37     1794.99     24.34 o 
   0  -6   4      723.91      751.11     24.71 o 
   1  -6   4       21.39       15.07      0.86 o 
   2  -6   4      164.48      163.87      3.61 o 
   3  -6   4       24.69       18.89      1.27 o 
   4  -6   4      112.21      104.81      5.15 o 
   5  -6   4      281.85      278.10      5.73 o 
   6  -6   4      209.38      196.75      4.46 o 
   7  -6   4      110.96      116.53      5.12 o 
   8  -6   4       14.05       16.21      1.23 o 
   9  -6   4       55.30       56.86      2.24 o 
  10  -6   4       40.06       40.13      3.11 o 
  -9  -5   4        2.02        3.79      1.06 o 
  -8  -5   4       13.67       16.73      2.20 o 
  -7  -5   4      130.16      131.68      4.00 o 
  -6  -5   4       93.74       83.73      2.69 o 
  -5  -5   4       40.89       35.48      1.68 o 
  -4  -5   4     1352.02     1322.17     18.25 o 
  -3  -5   4      135.95      130.02      2.45 o 
  -2  -5   4      395.76      446.52      6.58 o 
  -1  -5   4      891.31      836.45     11.64 o 
   0  -5   4       41.43       88.05      2.42 o 
   1  -5   4       30.40       19.51      0.94 o 
   2  -5   4      976.84      926.48     23.03 o 
   3  -5   4      531.35      513.51     27.97 o 
   4  -5   4       82.31       75.78      6.17 o 
   5  -5   4      110.60      104.43      2.73 o 
   6  -5   4       69.04       71.32      2.21 o 
   7  -5   4       19.69       24.01      1.38 o 
   8  -5   4      197.48      190.35      4.50 o 
   9  -5   4      133.36      119.87      5.26 o 
  10  -5   4       19.61       25.64      2.61 o 
  -9  -4   4       58.88       63.24      4.65 o 
  -8  -4   4        1.50        2.21      0.81 o 
  -7  -4   4      140.78      138.37      3.75 o 
  -6  -4   4     1022.98     1013.67     18.07 o 
  -5  -4   4       16.83       17.07      0.82 o 
  -4  -4   4        1.76        6.88      0.52 o 
  -3  -4   4      679.53      619.50      8.85 o 
  -2  -4   4      216.08      267.06      4.14 o 
  -1  -4   4       11.98       19.09      1.48 o 
   0  -4   4     3204.81     3372.81     49.51 o 
   1  -4   4     1170.94     1108.81     27.76 o 
   2  -4   4      134.29      112.79      1.92 o 
   3  -4   4      757.06      711.01     20.95 o 
   4  -4   4      665.68      622.10     24.53 o 
   5  -4   4        2.07        0.46      0.41 o 
   6  -4   4      102.80       97.22      2.62 o 
   7  -4   4      308.98      290.81      6.01 o 
   8  -4   4       28.32       21.80      2.20 o 
   9  -4   4        0.37        0.83      1.09 o 
  10  -4   4       96.37      106.35      5.27 o 
 -10  -3   4        8.68        9.61      1.60 o 
  -9  -3   4      124.82      130.79      3.79 o 
  -8  -3   4       12.12       14.35      1.36 o 
  -7  -3   4       45.08       47.14      1.93 o 
  -6  -3   4      175.53      168.90      3.07 o 
  -5  -3   4       34.24       30.59      1.37 o 
  -4  -3   4      105.98       82.43      1.73 o 
  -3  -3   4      517.57      434.92      6.35 o 
  -2  -3   4     1554.21     1536.71     25.51 o 
  -1  -3   4     1193.57     1252.84     17.00 o 
   0  -3   4      192.13      173.46      3.89 o 
   1  -3   4      420.59      375.42      6.84 o 
   2  -3   4       51.99       35.13      1.22 o 
   3  -3   4       33.40       28.17      1.09 o 
   4  -3   4      629.31      618.53     11.02 o 
   5  -3   4      402.66      372.48      7.11 o 
   6  -3   4      107.63      104.60      2.71 o 
   7  -3   4       63.93       68.41      3.58 o 
   8  -3   4       60.88       60.92      3.57 o 
   9  -3   4       22.68       26.31      2.64 o 
  10  -3   4       24.25       23.38      2.56 o 
 -10  -2   4        5.10        6.68      1.09 o 
  -9  -2   4       68.95       66.19      2.47 o 
  -8  -2   4      276.07      265.47      7.65 o 
  -7  -2   4        9.78       13.91      1.94 o 
  -6  -2   4       17.51       16.00      1.07 o 
  -5  -2   4      356.48      338.63      5.21 o 
  -4  -2   4      354.76      356.88      5.38 o 
  -3  -2   4     1414.56     1360.74     18.81 o 
  -2  -2   4     2171.93     2166.48     28.98 o 
  -1  -2   4      153.99      132.77      2.82 o 
   0  -2   4     1254.72     1433.26     19.32 o 
   1  -2   4       98.66      202.25      3.13 o 
   2  -2   4      728.02      752.76     13.08 o 
   3  -2   4      232.18      231.33      3.57 o 
   4  -2   4     2259.68     2348.80     31.46 o 
   5  -2   4     1623.61     1668.20     43.93 o 
   6  -2   4       35.90       41.31      2.67 o 
   7  -2   4       17.07       15.47      1.90 o 
   8  -2   4       39.22       38.08      2.93 o 
   9  -2   4       21.57       15.39      2.16 o 
 -10  -1   4       36.14       32.80      1.85 o 
  -9  -1   4       92.02       93.75      2.96 o 
  -8  -1   4       60.38       62.08      2.22 o 
  -7  -1   4       26.07       26.20      1.02 o 
  -6  -1   4        2.42        3.36      0.45 o 
  -5  -1   4      814.00      815.45     11.48 o 
  -4  -1   4     1496.84     1478.45     30.87 o 
  -3  -1   4      235.28      199.44      3.20 o 
  -2  -1   4     1041.62      928.49     22.42 o 
  -1  -1   4      941.40      809.90     11.16 o 
   0  -1   4        3.72        6.76      0.58 o 
   1  -1   4     1190.59     1268.02     17.20 o 
   2  -1   4     1426.63     1419.21     19.18 o 
   3  -1   4       42.05       31.92      0.97 o 
   4  -1   4       19.50       16.93      0.70 o 
   5  -1   4      106.98       90.94      2.42 o 
   6  -1   4      175.48      180.20      6.48 o 
   7  -1   4      123.55      126.08      5.38 o 
   8  -1   4      147.60      152.05      6.35 o 
   9  -1   4       76.78       93.36      4.98 o 
 -10   0   4       96.20      107.64      3.30 o 
  -9   0   4        6.01        3.68      2.26 o 
  -8   0   4       39.58       37.11      1.28 o 
  -7   0   4      421.63      416.53      6.43 o 
  -6   0   4       15.94       14.11      0.72 o 
  -5   0   4       10.69        8.42      0.54 o 
  -4   0   4      967.26      919.97     18.23 o 
  -3   0   4      760.57      724.51     11.98 o 
  -2   0   4       87.73       67.56      2.01 o 
  -1   0   4     2626.79     2562.65     34.21 o 
   0   0   4      694.96      736.96     10.22 o 
   1   0   4      809.03      997.89     13.68 o 
   2   0   4      309.64      288.80      4.38 o 
   3   0   4      240.76      221.86      3.53 o 
   4   0   4       10.70       10.50      0.86 o 
   5   0   4     1098.38     1093.31     19.13 o 
   6   0   4      265.58      263.73      5.63 o 
   7   0   4        2.23        3.08      1.35 o 
   8   0   4       42.45       49.38      3.50 o 
   9   0   4        0.36        0.62      1.46 o 
 -10   1   4       98.35      112.47      4.75 o 
  -9   1   4      102.08       99.13      2.82 o 
  -8   1   4       40.13       31.87      1.47 o 
  -7   1   4      270.43      248.31      4.17 o 
  -6   1   4       42.10       40.02      1.53 o 
  -5   1   4      109.47      122.59      2.29 o 
  -4   1   4      506.51      483.21      7.03 o 
  -3   1   4      606.05      553.15      9.88 o 
  -2   1   4      122.88      120.09      3.64 o 
  -1   1   4     2057.12     2098.35     28.12 o 
   0   1   4      921.41      897.16     12.39 o 
   1   1   4       23.43       19.84      0.70 o 
   2   1   4      278.53      261.56      6.03 o 
   3   1   4      258.65      254.94      5.23 o 
   4   1   4        4.17        6.76      2.41 o 
   5   1   4       14.27       14.61      3.45 o 
   6   1   4      144.47      136.81      3.60 o 
   7   1   4       32.76       40.85      3.07 o 
   8   1   4       27.54       29.81      2.93 o 
 -10   2   4       97.71      111.85      3.20 o 
  -9   2   4      227.37      225.26      5.00 o 
  -8   2   4        3.42        2.33      0.65 o 
  -7   2   4        0.95        3.23      0.65 o 
  -6   2   4      296.33      285.46      6.04 o 
  -5   2   4       26.71       27.18      1.22 o 
  -4   2   4       26.45       24.51      1.11 o 
  -3   2   4     2533.81     2538.03     40.77 o 
  -2   2   4      425.23      396.35     14.54 o 
  -1   2   4       85.17      114.44      2.61 o 
   0   2   4      885.35      850.25     14.49 o 
   1   2   4      105.10       93.20      2.18 o 
   2   2   4        3.94        7.40      1.06 o 
   3   2   4      576.80      605.39     11.16 o 
   4   2   4      219.51      240.23      5.29 o 
   5   2   4        8.35        8.90      1.00 o 
   6   2   4       36.06       34.75      1.82 o 
   7   2   4       67.96       68.24      2.63 o 
 -10   3   4        1.37        2.48      0.97 o 
  -9   3   4      106.54      108.46      3.09 o 
  -8   3   4       47.46       43.22      1.81 o 
  -7   3   4       21.07       18.23      2.16 o 
  -6   3   4      430.89      415.70     12.26 o 
  -5   3   4      293.13      284.70     10.21 o 
  -4   3   4       69.07       64.43      2.38 o 
  -3   3   4       86.94       81.51      3.90 o 
  -2   3   4      104.27       94.26      2.40 o 
  -1   3   4      136.14      136.00      3.79 o 
   0   3   4      116.63      111.93      2.65 o 
   1   3   4      432.01      417.55      7.50 o 
   2   3   4      287.81      288.73      8.35 o 
   3   3   4       38.05       36.62      2.33 o 
   4   3   4       97.36       96.66      2.93 o 
   5   3   4       68.78       69.12      2.52 o 
   6   3   4       14.50       13.31      1.27 o 
  -9   4   4       68.87       75.73      2.55 o 
  -8   4   4       91.89       86.01      2.65 o 
  -7   4   4        0.59        0.50      0.59 o 
  -6   4   4       74.95       69.44      2.24 o 
  -5   4   4      549.67      517.71     10.66 o 
  -4   4   4       53.58       53.87      4.10 o 
  -3   4   4      166.01      169.26      3.80 o 
  -2   4   4      334.41      325.75      7.56 o 
  -1   4   4       39.47       35.49      1.62 o 
   0   4   4       25.11       24.99      1.34 o 
   1   4   4      336.02      316.93      9.14 o 
   2   4   4      154.98      139.51      5.12 o 
   3   4   4      249.45      227.52      7.39 o 
   4   4   4      154.00      142.37      5.48 o 
   5   4   4       15.98       14.34      1.79 o 
  -9   5   4       15.39       10.28      1.64 o 
  -8   5   4      110.85      105.40      6.25 o 
  -7   5   4       49.19       43.38      3.34 o 
  -6   5   4        3.21        5.34      0.86 o 
  -5   5   4      330.32      316.19      8.68 o 
  -4   5   4      355.59      333.95      6.65 o 
  -3   5   4        2.64        2.26      0.63 o 
  -2   5   4      109.11      109.02      4.15 o 
  -1   5   4      577.13      535.07      9.67 o 
   0   5   4        2.53        1.82      1.05 o 
   1   5   4       34.28       35.40      2.54 o 
   2   5   4      280.76      267.55      8.43 o 
   3   5   4        1.46        1.45      1.16 o 
   4   5   4        1.57        3.68      1.36 o 
  -7   6   4       60.71       63.89      2.35 o 
  -6   6   4       18.54       19.81      1.35 o 
  -5   6   4       38.41       35.10      1.68 o 
  -4   6   4      344.18      312.62      6.43 o 
  -3   6   4      307.98      271.97      6.12 o 
  -2   6   4       33.26       31.93      1.54 o 
  -1   6   4        7.77        9.19      1.53 o 
   0   6   4       45.63       44.83      2.85 o 
   1   6   4        1.79       -0.03      0.96 o 
   2   6   4        5.62        4.70      1.37 o 
  -5   7   4        6.38        7.90      1.04 o 
  -4   7   4      152.25      138.89      5.00 o 
  -3   7   4      195.77      181.09      4.35 o 
  -2   7   4       10.97       12.03      1.77 o 
  -1   7   4       78.88       78.27      4.03 o 
   2 -11   5       74.43       76.60      3.91 o 
   3 -11   5        8.66       10.88      1.77 o 
   4 -11   5       59.08       61.58      3.58 o 
   5 -11   5       17.24       14.62      2.00 o 
  -3 -10   5        9.75       13.52      2.07 o 
  -2 -10   5       42.56       44.69      2.10 o 
  -1 -10   5       48.77       46.66      2.98 o 
   0 -10   5       53.02       53.82      2.92 o 
   1 -10   5       91.46       94.88      4.11 o 
   2 -10   5       93.56       86.19      3.94 o 
   3 -10   5       23.30       24.03      2.18 o 
   4 -10   5       90.33       87.66      4.07 o 
   5 -10   5      103.39       96.41      4.38 o 
   6 -10   5       19.72       21.16      2.22 o 
   7 -10   5       41.75       42.78      3.02 o 
  -5  -9   5        6.34        6.20      1.17 o 
  -4  -9   5       17.12       17.33      1.44 o 
  -3  -9   5        0.74        0.56      0.76 o 
  -2  -9   5      108.86      124.91      3.48 o 
  -1  -9   5      219.27      242.57      4.31 o 
   0  -9   5       64.82       67.55      2.27 o 
   1  -9   5      101.47      102.38      2.93 o 
   2  -9   5      211.43      208.42      6.51 o 
   3  -9   5      177.26      159.35      3.96 o 
   4  -9   5       47.77       49.38      1.98 o 
   5  -9   5      113.31      108.81      4.54 o 
   6  -9   5       76.76       70.24      3.56 o 
   7  -9   5        6.01        3.11      1.21 o 
   8  -9   5       19.70       16.87      2.04 o 
  -6  -8   5        3.17        0.73      0.85 o 
  -5  -8   5       35.71       39.13      2.02 o 
  -4  -8   5      195.88      188.75      4.71 o 
  -3  -8   5      116.07      126.40      3.47 o 
  -2  -8   5       70.58       81.40      4.33 o 
  -1  -8   5      434.36      416.81      6.50 o 
   0  -8   5      309.16      281.29      4.64 o 
   1  -8   5        8.46        7.49      0.84 o 
   2  -8   5      122.90      120.12      3.15 o 
   3  -8   5       12.96       12.09      1.24 o 
   4  -8   5       30.93       26.77      2.03 o 
   5  -8   5      129.68      121.03      3.62 o 
   6  -8   5      259.66      235.93      5.39 o 
   7  -8   5      216.51      195.61      4.77 o 
   8  -8   5      161.82      150.35      6.09 o 
  -7  -7   5       53.83       52.67      2.46 o 
  -6  -7   5       89.04       86.30      2.99 o 
  -5  -7   5        0.40        1.05      0.75 o 
  -4  -7   5      106.53      120.21      3.35 o 
  -3  -7   5      379.34      353.03      5.67 o 
  -2  -7   5      212.77      204.38      6.17 o 
  -1  -7   5      267.41      273.19      4.48 o 
   0  -7   5      381.82      367.15      5.68 o 
   1  -7   5        3.84        3.88      0.64 o 
   2  -7   5       99.32      102.94      2.76 o 
   3  -7   5      202.07      202.26      4.50 o 
   4  -7   5      257.44      224.77      6.71 o 
   5  -7   5      155.06      155.22      3.84 o 
   6  -7   5      613.69      577.63     10.95 o 
   7  -7   5       87.55       82.25      2.69 o 
   8  -7   5        1.26       -0.53      0.68 o 
   9  -7   5       22.81       22.90      1.59 o 
  -8  -6   5       16.70       17.56      1.59 o 
  -7  -6   5       39.68       41.26      2.08 o 
  -6  -6   5      247.27      234.95      5.51 o 
  -5  -6   5      112.75      117.27      3.33 o 
  -4  -6   5        0.63        0.38      0.42 o 
  -3  -6   5      361.82      344.07      5.45 o 
  -2  -6   5       88.38       77.64      2.62 o 
  -1  -6   5        1.24        0.58      0.36 o 
   0  -6   5     1336.34     1350.58     18.54 o 
   1  -6   5      405.74      395.00      5.91 o 
   2  -6   5        0.97        2.59      2.14 o 
   3  -6   5      391.62      362.31      7.06 o 
   4  -6   5      129.87      117.46      3.06 o 
   5  -6   5        6.33        7.48      0.83 o 
   6  -6   5      178.98      171.57      8.05 o 
   7  -6   5      237.68      224.60      5.13 o 
   8  -6   5       30.10       27.54      1.60 o 
   9  -6   5       18.81       16.37      2.16 o 
  -9  -5   5      146.79      150.71      4.40 o 
  -8  -5   5      146.73      143.76      4.29 o 
  -7  -5   5       40.23       38.53      1.94 o 
  -6  -5   5      160.77      153.52      3.98 o 
  -5  -5   5       51.52       46.71      1.54 o 
  -4  -5   5      103.16      103.97      2.20 o 
  -3  -5   5        1.77        0.70      0.34 o 
  -2  -5   5     1146.09     1119.76     15.50 o 
  -1  -5   5      450.02      469.50      6.90 o 
   0  -5   5      364.04      356.41      5.35 o 
   1  -5   5     2318.82     2229.67     29.93 o 
   2  -5   5      158.48      144.93      4.87 o 
   3  -5   5        4.99        3.16      0.56 o 
   4  -5   5      432.95      404.27      7.79 o 
   5  -5   5       18.39       19.86      1.15 o 
   6  -5   5        1.81        1.51      0.60 o 
   7  -5   5       57.30       51.13      1.98 o 
   8  -5   5       80.61       80.41      4.19 o 
   9  -5   5       82.81       83.17      4.51 o 
  -9  -4   5       11.02       13.07      1.38 o 
  -8  -4   5      259.98      263.85      6.12 o 
  -7  -4   5       91.20       87.15      2.81 o 
  -6  -4   5        0.62        0.23      0.61 o 
  -5  -4   5      272.43      267.49      4.44 o 
  -4  -4   5        5.52        4.63      0.49 o 
  -3  -4   5        4.17        9.83      0.61 o 
  -2  -4   5      985.30      972.71     13.53 o 
  -1  -4   5      802.12      750.04     10.55 o 
   0  -4   5      739.19      768.80     10.75 o 
   1  -4   5      965.23      938.85     16.05 o 
   2  -4   5      210.35      196.68      4.76 o 
   3  -4   5       26.72       17.05      0.96 o 
   4  -4   5       30.99       21.80      1.13 o 
   5  -4   5      108.72       93.79      2.56 o 
   6  -4   5      107.39      100.67      8.35 o 
   7  -4   5      132.99      121.55      5.21 o 
   8  -4   5       95.49       99.04      4.79 o 
   9  -4   5       25.86       31.60      2.92 o 
  -9  -3   5       43.01       44.15      3.62 o 
  -8  -3   5      166.00      169.72      4.38 o 
  -7  -3   5        8.35       11.74      1.16 o 
  -6  -3   5        1.20        1.29      0.62 o 
  -5  -3   5      327.56      311.34      5.00 o 
  -4  -3   5      435.64      413.44      6.26 o 
  -3  -3   5       21.78       15.61      0.71 o 
  -2  -3   5     1083.69     1052.16     14.52 o 
  -1  -3   5      975.46      931.94     12.90 o 
   0  -3   5       13.66       23.31      1.09 o 
   1  -3   5      992.76      983.47     13.55 o 
   2  -3   5      655.60      653.55     10.92 o 
   3  -3   5       17.06       14.68      1.11 o 
   4  -3   5      436.64      416.78      7.87 o 
   5  -3   5      160.82      144.38      3.42 o 
   6  -3   5       35.51       30.60      2.36 o 
   7  -3   5       64.15       65.59      3.70 o 
   8  -3   5       30.69       33.23      2.81 o 
   9  -3   5       48.97       60.62      3.95 o 
 -10  -2   5       66.49       70.09      2.74 o 
  -9  -2   5       49.99       40.95      2.02 o 
  -8  -2   5        3.78        4.58      0.86 o 
  -7  -2   5      779.18      767.98     11.19 o 
  -6  -2   5       93.02       92.64      2.10 o 
  -5  -2   5       26.81       22.91      0.91 o 
  -4  -2   5     1277.57     1242.32     22.18 o 
  -3  -2   5      418.19      401.86      6.00 o 
  -2  -2   5       12.64        6.96      0.59 o 
  -1  -2   5     1257.76     1214.89     16.60 o 
   0  -2   5      902.96      907.91     12.55 o 
   1  -2   5      724.60      891.06     12.35 o 
   2  -2   5       30.64       58.31      1.32 o 
   3  -2   5      828.05      835.72     14.61 o 
   4  -2   5       72.02       76.80      1.65 o 
   5  -2   5      632.02      660.12     18.15 o 
   6  -2   5     1047.97     1039.30     27.59 o 
   7  -2   5        9.36        9.88      1.75 o 
   8  -2   5        6.63        4.87      1.57 o 
   9  -2   5        5.63        6.37      1.87 o 
 -10  -1   5       25.55       29.75      1.82 o 
  -9  -1   5      166.91      170.74      4.37 o 
  -8  -1   5      142.50      142.77      2.92 o 
  -7  -1   5      107.61      105.18      2.31 o 
  -6  -1   5      161.71      160.57      2.99 o 
  -5  -1   5       11.35       12.02      0.69 o 
  -4  -1   5      207.97      193.42      3.27 o 
  -3  -1   5      700.45      655.23      9.33 o 
  -2  -1   5      398.84      355.99      5.34 o 
  -1  -1   5       22.17       14.53      0.64 o 
   0  -1   5       70.27      127.58      2.50 o 
   1  -1   5      505.23      483.59      7.03 o 
   2  -1   5      546.44      573.81      8.24 o 
   3  -1   5      477.07      483.42      7.09 o 
   4  -1   5     1503.78     1535.61     26.23 o 
   5  -1   5       41.88       37.49      2.65 o 
   6  -1   5       46.94       41.71      2.85 o 
   7  -1   5       48.28       49.96      3.30 o 
   8  -1   5        0.62       -1.44      1.15 o 
 -10   0   5       93.66      104.33      4.73 o 
  -9   0   5      209.35      215.29      4.87 o 
  -8   0   5        1.17        1.28      0.49 o 
  -7   0   5       10.96        8.53      0.68 o 
  -6   0   5      109.19      102.19      2.16 o 
  -5   0   5        9.72       11.49      0.93 o 
  -4   0   5       64.48       56.55      1.38 o 
  -3   0   5     1079.37      986.12     13.68 o 
  -2   0   5     1002.96      951.53     13.19 o 
  -1   0   5      190.24      182.83      3.78 o 
   0   0   5     1317.85     1398.25     19.07 o 
   1   0   5      605.39      607.40      8.70 o 
   2   0   5       57.94       80.74      2.09 o 
   3   0   5       84.07       79.70      3.58 o 
   4   0   5       53.42       52.03      2.16 o 
   5   0   5        0.67        0.39      0.58 o 
   6   0   5      221.00      215.33      7.77 o 
   7   0   5      213.73      206.14      7.84 o 
   8   0   5       39.65       43.21      3.48 o 
 -10   1   5        6.11        7.84      1.05 o 
  -9   1   5      148.00      153.77      3.89 o 
  -8   1   5      127.12      128.06      3.35 o 
  -7   1   5        1.66        1.62      0.58 o 
  -6   1   5      218.49      201.97      6.85 o 
  -5   1   5      194.55      183.45      3.97 o 
  -4   1   5        2.93        5.17      0.62 o 
  -3   1   5       88.10       74.22      2.03 o 
  -2   1   5      765.45      724.86     11.17 o 
  -1   1   5      652.88      656.83      9.32 o 
   0   1   5      200.50      199.34      3.31 o 
   1   1   5      618.09      606.38     12.67 o 
   2   1   5      153.92      152.84      2.74 o 
   3   1   5       96.80       97.40      2.69 o 
   4   1   5      103.07      106.26      2.97 o 
   5   1   5      190.42      203.51      4.79 o 
   6   1   5       10.56       12.02      1.18 o 
   7   1   5      115.02      112.13      5.40 o 
 -10   2   5       27.12       31.51      1.74 o 
  -9   2   5       45.74       49.60      2.02 o 
  -8   2   5      409.59      416.22      8.10 o 
  -7   2   5       52.95       46.89      1.82 o 
  -6   2   5      224.53      214.85      4.67 o 
  -5   2   5       56.31       62.08      1.98 o 
  -4   2   5      172.26      157.28      3.63 o 
  -3   2   5       76.50       75.19      2.13 o 
  -2   2   5     2441.87     2440.00     39.38 o 
  -1   2   5     1408.60     1387.19     22.85 o 
   0   2   5        8.21       11.60      0.80 o 
   1   2   5       28.85       24.28      1.09 o 
   2   2   5       11.48       12.09      1.37 o 
   3   2   5        2.90        2.85      0.69 o 
   4   2   5      180.73      178.21      4.39 o 
   5   2   5      222.33      225.31      5.34 o 
   6   2   5       32.62       36.50      1.93 o 
  -9   3   5        9.62        9.62      1.09 o 
  -8   3   5       39.77       43.94      1.89 o 
  -7   3   5       50.19       53.16      2.02 o 
  -6   3   5       75.87       62.65      2.11 o 
  -5   3   5      242.01      222.82      4.80 o 
  -4   3   5      634.36      610.07     11.91 o 
  -3   3   5      159.63      147.79      3.63 o 
  -2   3   5       30.06       32.09      1.39 o 
  -1   3   5       55.28       52.32      1.76 o 
   0   3   5       17.49       16.76      1.00 o 
   1   3   5       22.67       23.64      1.88 o 
   2   3   5      763.94      729.46     18.54 o 
   3   3   5      270.98      273.94      8.36 o 
   4   3   5        9.68        6.99      1.49 o 
   5   3   5       53.65       50.31      3.05 o 
  -9   4   5       24.23       25.99      1.63 o 
  -8   4   5       13.32       18.02      1.35 o 
  -7   4   5      357.74      318.35      6.63 o 
  -6   4   5       55.63       48.08      2.37 o 
  -5   4   5        1.19        0.84      0.59 o 
  -4   4   5      260.75      247.53      7.71 o 
  -3   4   5       28.15       26.94      1.37 o 
  -2   4   5        2.52        2.90      0.71 o 
  -1   4   5      222.25      215.18      4.61 o 
   0   4   5      242.72      223.77      7.11 o 
   1   4   5       77.23       71.89      3.57 o 
   2   4   5      102.84       98.49      4.37 o 
   3   4   5      141.97      147.77      5.70 o 
   4   4   5       20.36       19.53      2.11 o 
  -7   5   5       39.31       41.07      2.53 o 
  -6   5   5      164.64      144.09      3.77 o 
  -5   5   5       36.32       35.77      1.78 o 
  -4   5   5       19.17       21.87      1.47 o 
  -3   5   5      184.33      168.58      4.03 o 
  -2   5   5       23.36       24.71      1.36 o 
  -1   5   5       26.52       22.46      2.02 o 
   0   5   5      188.65      166.39      6.06 o 
   1   5   5       46.10       50.54      3.16 o 
   2   5   5       40.67       37.33      2.80 o 
  -6   6   5       56.48       57.46      3.07 o 
  -5   6   5       12.28       13.81      1.25 o 
  -4   6   5       48.72       48.30      2.00 o 
  -3   6   5      302.86      272.24      9.44 o 
  -2   6   5      163.41      158.87      5.95 o 
  -1   6   5        7.52        9.04      1.64 o 
   0   6   5       18.52       19.87      2.12 o 
   1 -11   6       68.39       80.49      3.92 o 
   2 -11   6      262.11      256.53      8.38 o 
   3 -11   6      101.98       96.31      4.50 o 
   4 -11   6       13.82       16.98      2.10 o 
  -3 -10   6        2.27        3.49      0.99 o 
  -2 -10   6        0.93       -0.95      1.05 o 
  -1 -10   6      118.69      133.01      5.46 o 
   0 -10   6      173.48      164.89      4.63 o 
   1 -10   6       99.37       96.75      2.99 o 
   2 -10   6      316.51      294.05      7.98 o 
   3 -10   6       68.05       66.57      2.49 o 
   4 -10   6       18.96       15.31      1.88 o 
   5 -10   6       10.82       12.90      1.79 o 
   6 -10   6       11.80       12.95      1.87 o 
  -5  -9   6        9.47       10.36      1.32 o 
  -4  -9   6        2.48        3.59      0.98 o 
  -3  -9   6      166.80      162.24      5.80 o 
  -2  -9   6       10.96        7.80      1.19 o 
  -1  -9   6       11.04       11.51      1.81 o 
   0  -9   6      296.14      302.57      6.42 o 
   1  -9   6       66.77       60.37      2.18 o 
   2  -9   6       26.95       20.60      1.35 o 
   3  -9   6       99.89       95.71      2.94 o 
   4  -9   6      353.31      325.16      6.94 o 
   5  -9   6       71.98       68.10      2.49 o 
   6  -9   6      218.62      195.12     12.86 o 
   7  -9   6      136.01      130.42      5.28 o 
  -6  -8   6       11.19       16.52      2.42 o 
  -5  -8   6       21.39       21.96      1.89 o 
  -4  -8   6       58.72       54.90      2.24 o 
  -3  -8   6      150.70      142.87      3.77 o 
  -2  -8   6      133.65      128.66      2.78 o 
  -1  -8   6       49.40       57.16      1.60 o 
   0  -8   6       54.52       60.70      2.11 o 
   1  -8   6       71.01       70.19      3.15 o 
   2  -8   6      325.15      288.60     12.78 o 
   3  -8   6      339.74      338.16      7.01 o 
   4  -8   6       87.04       77.95      2.57 o 
   5  -8   6       97.18       89.44      2.82 o 
   6  -8   6        1.15        1.94      0.82 o 
   7  -8   6        1.03        0.89      0.76 o 
   8  -8   6      103.09      100.38      3.77 o 
  -7  -7   6        1.35       -0.36      0.85 o 
  -6  -7   6      141.37      146.77      5.83 o 
  -5  -7   6      237.97      247.32      6.19 o 
  -4  -7   6       27.87       30.26      1.65 o 
  -3  -7   6       92.29       91.86      2.15 o 
  -2  -7   6      172.44      167.11      3.17 o 
  -1  -7   6       34.43       25.04      1.00 o 
   0  -7   6       72.89       80.73      2.41 o 
   1  -7   6      493.27      496.66      9.40 o 
   2  -7   6      126.28      113.29      3.01 o 
   3  -7   6        8.69        7.75      1.52 o 
   4  -7   6      167.42      165.33     11.46 o 
   5  -7   6      155.56      152.53      8.16 o 
   6  -7   6       58.03       54.65      2.17 o 
   7  -7   6      296.80      271.00      6.11 o 
   8  -7   6       87.85       80.58      2.82 o 
  -8  -6   6      108.94      103.85      3.53 o 
  -7  -6   6       75.96       66.37      2.63 o 
  -6  -6   6       16.34       17.88      1.41 o 
  -5  -6   6      195.84      200.81      4.81 o 
  -4  -6   6       10.50       13.68      0.83 o 
  -3  -6   6       71.66       73.72      1.82 o 
  -2  -6   6      194.25      191.88      3.42 o 
  -1  -6   6      733.96      694.63     10.03 o 
   0  -6   6      645.85      604.69      8.80 o 
   1  -6   6      570.43      572.99     15.59 o 
   2  -6   6      449.72      426.53      8.20 o 
   3  -6   6       12.21       10.47      0.92 o 
   4  -6   6       48.55       44.03      1.75 o 
   5  -6   6      118.01      107.40      3.01 o 
   6  -6   6      126.62      119.55      3.74 o 
   7  -6   6       33.76       35.01      1.75 o 
   8  -6   6      167.48      161.21      6.58 o 
   9  -6   6       41.59       40.85      3.33 o 
  -8  -5   6       61.31       66.04      2.69 o 
  -7  -5   6      165.83      158.67      4.27 o 
  -6  -5   6       14.28       14.11      1.86 o 
  -5  -5   6       30.06       27.62      1.12 o 
  -4  -5   6      102.96      108.24      3.00 o 
  -3  -5   6      214.33      210.82      3.68 o 
  -2  -5   6      134.48      129.67      2.52 o 
  -1  -5   6     1838.71     1767.61     24.08 o 
   0  -5   6      950.05      907.33     12.72 o 
   1  -5   6       23.60       27.18      1.27 o 
   2  -5   6      129.75      125.14      3.10 o 
   3  -5   6       44.02       34.30      1.49 o 
   4  -5   6        3.52        4.00      0.69 o 
   5  -5   6      275.74      278.80      6.95 o 
   6  -5   6      217.55      216.87      4.98 o 
   7  -5   6       32.53       33.44      2.77 o 
   8  -5   6       64.37       66.33      4.00 o 
   9  -5   6       53.63       58.86      3.89 o 
  -9  -4   6        7.85       10.06      1.27 o 
  -8  -4   6        5.11        6.85      1.54 o 
  -7  -4   6      179.53      178.10      6.49 o 
  -6  -4   6      122.90      116.25      2.52 o 
  -5  -4   6       68.48       68.01      1.77 o 
  -4  -4   6      303.39      286.98      4.72 o 
  -3  -4   6      123.63      114.06      2.30 o 
  -2  -4   6        2.56        2.52      0.82 o 
  -1  -4   6      168.63      126.52      2.39 o 
   0  -4   6      902.55      847.83     11.92 o 
   1  -4   6      281.92      279.87      5.12 o 
   2  -4   6      250.46      250.38      5.18 o 
   3  -4   6      617.28      620.28     11.31 o 
   4  -4   6        1.42        1.77      0.58 o 
   5  -4   6        1.68        1.18      0.78 o 
   6  -4   6      206.89      203.70      4.68 o 
   7  -4   6       27.46       32.38      2.77 o 
   8  -4   6       41.84       46.40      3.42 o 
   9  -4   6       63.37       64.94      4.24 o 
  -9  -3   6       68.05       75.90      3.89 o 
  -8  -3   6       39.31       42.49      2.70 o 
  -7  -3   6      128.34      134.60      2.82 o 
  -6  -3   6      607.22      597.81      8.97 o 
  -5  -3   6       33.05       30.97      1.14 o 
  -4  -3   6        2.83        3.98      0.75 o 
  -3  -3   6      714.52      685.27      9.87 o 
  -2  -3   6       18.57       11.43      0.65 o 
  -1  -3   6        3.28        6.76      0.64 o 
   0  -3   6     1013.25      922.52     12.88 o 
   1  -3   6      184.40      160.07      2.81 o 
   2  -3   6      101.53      112.89      2.18 o 
   3  -3   6      707.79      698.07     12.56 o 
   4  -3   6      412.94      426.51      8.20 o 
   5  -3   6       87.13       88.64      2.58 o 
   6  -3   6       19.98       16.67      2.03 o 
   7  -3   6       18.80       25.03      2.53 o 
   8  -3   6        2.83        2.69      1.51 o 
  -9  -2   6      106.58      118.58      3.59 o 
  -8  -2   6       41.87       42.89      1.50 o 
  -7  -2   6       22.23       21.50      1.08 o 
  -6  -2   6      426.42      424.39      7.47 o 
  -5  -2   6      415.90      405.85      6.31 o 
  -4  -2   6        1.05        0.31      0.40 o 
  -3  -2   6       32.67       24.38      0.92 o 
  -2  -2   6      259.70      238.23      3.90 o 
  -1  -2   6        1.11        2.59      0.38 o 
   0  -2   6      696.12      705.86     10.05 o 
   1  -2   6     1769.54     1849.50     25.09 o 
   2  -2   6      145.10      133.97      2.50 o 
   3  -2   6      292.61      292.88      4.66 o 
   4  -2   6      107.21      113.39      2.93 o 
   5  -2   6        8.37        6.89      1.47 o 
   6  -2   6       99.21       97.32      4.70 o 
   7  -2   6       45.70       42.13      3.23 o 
   8  -2   6       19.72       19.30      2.51 o 
 -10  -1   6        0.18        0.00      1.19 o 
  -9  -1   6       29.25       30.71      1.63 o 
  -8  -1   6      238.83      238.35      4.31 o 
  -7  -1   6       28.76       30.26      1.19 o 
  -6  -1   6      120.68      118.82      2.48 o 
  -5  -1   6      392.18      395.39      6.15 o 
  -4  -1   6        6.95        8.55      0.60 o 
  -3  -1   6      119.41      111.08      2.56 o 
  -2  -1   6      887.59      843.54     11.89 o 
  -1  -1   6      211.77      214.18      3.57 o 
   0  -1   6      227.05      216.17      3.60 o 
   1  -1   6      242.81      203.06      3.45 o 
   2  -1   6       60.96       59.18      1.48 o 
   3  -1   6       11.16        7.54      0.60 o 
   4  -1   6      190.05      183.78      4.21 o 
   5  -1   6      324.14      354.53     11.10 o 
   6  -1   6       37.71       42.19      3.13 o 
   7  -1   6       44.30       46.11      3.46 o 
   8  -1   6       36.12       38.08      3.37 o 
 -10   0   6       13.36       17.52      2.19 o 
  -9   0   6        7.52        9.15      1.56 o 
  -8   0   6      297.27      296.76      6.22 o 
  -7   0   6      139.65      142.46      3.58 o 
  -6   0   6       87.74       86.60      2.52 o 
  -5   0   6       57.22       51.33      1.78 o 
  -4   0   6      312.29      294.61      5.79 o 
  -3   0   6        0.85        2.00      0.40 o 
  -2   0   6     1105.88     1089.97     18.20 o 
  -1   0   6     2015.96     2025.70     34.31 o 
   0   0   6       33.73       35.86      1.41 o 
   1   0   6       42.24       39.82      1.18 o 
   2   0   6       81.27       74.57      2.13 o 
   3   0   6        1.77        0.18      0.79 o 
   4   0   6       25.82       27.28      1.48 o 
   5   0   6      181.52      190.37      7.07 o 
   6   0   6      170.21      180.73      7.10 o 
   7   0   6       15.48       15.74      2.31 o 
  -9   1   6       19.48       20.71      1.42 o 
  -8   1   6        8.63        9.54      1.47 o 
  -7   1   6       17.63       20.36      1.28 o 
  -6   1   6       25.45       28.60      1.54 o 
  -5   1   6      134.12      122.56      3.32 o 
  -4   1   6      521.83      505.01      9.21 o 
  -3   1   6     1118.42     1101.69     18.53 o 
  -2   1   6      195.81      183.82      3.99 o 
  -1   1   6        3.65        3.73      0.60 o 
   0   1   6       83.23       86.82      2.31 o 
   1   1   6        5.44        5.79      0.65 o 
   2   1   6        8.21        8.47      1.23 o 
   3   1   6      437.34      458.33      9.90 o 
   4   1   6      127.67      137.62      3.67 o 
   5   1   6       32.06       35.20      1.81 o 
   6   1   6       92.99       94.97      4.84 o 
  -9   2   6       18.71       23.32      3.44 o 
  -8   2   6       29.03       31.41      1.69 o 
  -7   2   6      613.16      574.16     10.67 o 
  -6   2   6      161.69      156.29      3.85 o 
  -5   2   6       21.87       19.24      1.20 o 
  -4   2   6      106.70      107.03      2.87 o 
  -3   2   6       23.16       20.76      1.18 o 
  -2   2   6       35.10       36.75      1.85 o 
  -1   2   6      781.86      757.08     13.15 o 
   0   2   6      582.53      561.01     10.01 o 
   1   2   6      203.61      200.90      6.45 o 
   2   2   6      223.97      218.88      6.97 o 
   3   2   6       25.62       32.18      2.39 o 
   4   2   6        0.86        1.24      1.05 o 
   5   2   6       12.46       14.58      1.83 o 
  -8   3   6       64.49       59.87      2.33 o 
  -7   3   6       16.36       17.96      1.34 o 
  -6   3   6      113.88      115.87      3.25 o 
  -5   3   6        8.77       10.53      1.01 o 
  -4   3   6       57.82       50.76      1.93 o 
  -3   3   6      392.37      359.07      7.05 o 
  -2   3   6      504.67      471.03      8.80 o 
  -1   3   6        3.04        2.43      0.88 o 
   0   3   6      361.10      353.02     10.20 o 
   1   3   6      215.56      218.50      7.13 o 
   2   3   6       19.22       15.41      1.80 o 
   3   3   6       70.19       58.76      3.35 o 
   4   3   6      101.47      100.40      4.63 o 
  -7   4   6        4.48        3.98      0.90 o 
  -6   4   6       65.98       68.14      2.43 o 
  -5   4   6       19.69       17.32      1.26 o 
  -4   4   6        0.84        0.49      0.59 o 
  -3   4   6       59.69       63.14      2.20 o 
  -2   4   6      179.83      172.11      4.65 o 
  -1   4   6       90.00       88.05      4.09 o 
   0   4   6       38.41       40.05      2.74 o 
   1   4   6      155.56      143.42      5.58 o 
   2   4   6       71.99       71.00      3.83 o 
  -5   5   6      222.72      215.06      5.08 o 
  -4   5   6      170.43      151.88      3.95 o 
  -3   5   6       22.25       23.60      1.45 o 
  -2   5   6      116.74      108.05      4.80 o 
  -1   5   6       31.86       34.10      2.63 o 
   0   5   6        1.21        1.37      1.23 o 
   0 -11   7       89.86      104.54      3.48 o 
   1 -11   7      116.44      110.00      3.44 o 
   2 -11   7       56.61       56.93      4.16 o 
   3 -11   7       65.82       70.96      3.82 o 
   4 -11   7       50.20       46.40      3.17 o 
  -3 -10   7       22.44       25.42      2.56 o 
  -2 -10   7       81.58       87.57      4.43 o 
  -1 -10   7        5.93       10.47      1.18 o 
   0 -10   7       27.94       32.03      2.22 o 
   1 -10   7      197.97      194.67      4.82 o 
   2 -10   7      136.36      124.88      4.97 o 
   3 -10   7      176.03      160.34      6.93 o 
   4 -10   7      106.40      100.05      3.65 o 
   5 -10   7        5.82        5.74      1.04 o 
   6 -10   7        1.17        0.06      0.79 o 
  -4  -9   7      112.00      108.71      3.97 o 
  -3  -9   7       17.99       24.53      1.63 o 
  -2  -9   7       96.37       96.81      2.99 o 
  -1  -9   7       37.96       28.07      1.58 o 
   0  -9   7        2.53        2.83      0.78 o 
   1  -9   7      263.00      242.34      5.53 o 
   2  -9   7      211.84      190.40      4.66 o 
   3  -9   7        4.20        1.98      0.77 o 
   4  -9   7       42.02       43.88      2.01 o 
   5  -9   7       47.82       44.46      2.46 o 
   6  -9   7        5.41        4.51      1.02 o 
   7  -9   7      182.50      181.35      6.69 o 
  -6  -8   7       55.36       56.52      2.55 o 
  -5  -8   7      164.75      169.16      4.58 o 
  -4  -8   7      150.43      153.56      4.34 o 
  -3  -8   7        0.49        0.26      0.51 o 
  -2  -8   7       29.72       26.21      1.18 o 
  -1  -8   7       63.42       64.74      2.26 o 
   0  -8   7        0.77        0.88      0.63 o 
   1  -8   7       68.32       69.61      2.37 o 
   2  -8   7      189.37      193.13      4.63 o 
   3  -8   7      214.52      190.00      4.61 o 
   4  -8   7      245.99      232.08      5.39 o 
   5  -8   7      203.00      180.61      4.56 o 
   6  -8   7      100.69       94.41      3.09 o 
   7  -8   7        2.01        0.29      0.80 o 
  -7  -7   7      130.29      134.88      4.12 o 
  -6  -7   7       14.02       12.91      1.36 o 
  -5  -7   7        1.14        1.26      0.81 o 
  -4  -7   7      255.97      258.49      4.61 o 
  -3  -7   7      165.16      157.87      3.16 o 
  -2  -7   7        0.63        0.33      0.71 o 
  -1  -7   7      440.69      406.34      6.39 o 
   0  -7   7      278.26      249.43      5.44 o 
   1  -7   7        8.05        9.46      0.93 o 
   2  -7   7      235.53      219.51      4.97 o 
   3  -7   7      185.62      172.69      4.24 o 
   4  -7   7        6.60        6.36      0.90 o 
   5  -7   7       94.29       90.91      2.90 o 
   6  -7   7       80.69       82.44      2.80 o 
   7  -7   7       47.80       48.83      2.19 o 
   8  -7   7       39.45       35.90      3.13 o 
  -7  -6   7       31.30       32.11      1.90 o 
  -6  -6   7       77.81       78.04      3.66 o 
  -5  -6   7      126.23      127.63      2.82 o 
  -4  -6   7      255.93      258.96      4.56 o 
  -3  -6   7       68.79       73.63      1.89 o 
  -2  -6   7       31.89       30.48      1.15 o 
  -1  -6   7        4.59        2.82      0.50 o 
   0  -6   7        9.79       11.25      2.59 o 
   1  -6   7      638.69      582.45     10.87 o 
   2  -6   7      395.58      394.08      7.82 o 
   3  -6   7      118.22      116.66      3.18 o 
   4  -6   7      216.23      204.93      4.79 o 
   5  -6   7        4.06        5.30      1.09 o 
   6  -6   7        3.59        4.25      1.25 o 
   7  -6   7      114.67      114.78      3.45 o 
   8  -6   7       55.10       51.61      3.67 o 
  -8  -5   7        1.07        1.84      0.92 o 
  -7  -5   7       55.33       53.69      2.61 o 
  -6  -5   7      363.76      351.23      5.91 o 
  -5  -5   7        1.61        1.31      0.53 o 
  -4  -5   7       48.90       47.24      1.48 o 
  -3  -5   7      212.66      223.30      3.95 o 
  -2  -5   7       40.63       33.66      1.18 o 
  -1  -5   7      356.76      338.21      5.39 o 
   0  -5   7     2658.19     2613.89     35.29 o 
   1  -5   7      524.56      487.92      9.25 o 
   2  -5   7        1.03        1.35      0.56 o 
   3  -5   7        7.18        6.77      0.85 o 
   4  -5   7       15.47       12.74      1.08 o 
   5  -5   7        2.04        2.32      0.85 o 
   6  -5   7      188.93      184.64      4.56 o 
   7  -5   7      223.89      233.80      8.57 o 
   8  -5   7       41.70       43.35      3.50 o 
  -8  -4   7       58.84       58.73      2.45 o 
  -7  -4   7        3.63        3.19      0.64 o 
  -6  -4   7      106.29      101.21      2.39 o 
  -5  -4   7      248.78      241.77      4.30 o 
  -4  -4   7       73.03       69.56      1.80 o 
  -3  -4   7       55.05       56.36      1.55 o 
  -2  -4   7      591.83      588.28      8.71 o 
  -1  -4   7      269.65      245.71      4.12 o 
   0  -4   7       38.77       45.33      1.31 o 
   1  -4   7      357.68      352.40      5.51 o 
   2  -4   7      346.88      347.87      6.97 o 
   3  -4   7        1.08        0.78      0.58 o 
   4  -4   7      386.95      374.48      7.56 o 
   5  -4   7      241.95      242.95      5.43 o 
   6  -4   7        3.44        1.78      1.27 o 
   7  -4   7       38.29       43.08      3.34 o 
   8  -4   7       72.21       80.82      4.75 o 
  -9  -3   7        0.98        3.19      1.02 o 
  -8  -3   7      151.13      164.73      4.40 o 
  -7  -3   7      118.07      116.18      2.64 o 
  -6  -3   7       46.31       42.08      1.44 o 
  -5  -3   7      371.05      359.90      5.84 o 
  -4  -3   7      110.33      108.42      2.35 o 
  -3  -3   7        2.28        2.39      0.72 o 
  -2  -3   7       46.89       42.25      1.28 o 
  -1  -3   7      167.66      145.50      2.76 o 
   0  -3   7      170.60      157.59      2.90 o 
   1  -3   7      312.85      302.64      4.86 o 
   2  -3   7      792.80      807.95     14.48 o 
   3  -3   7      214.98      219.63      4.87 o 
   4  -3   7       15.26       15.76      1.13 o 
   5  -3   7       98.33      103.87      4.81 o 
   6  -3   7        2.68        5.11      1.55 o 
   7  -3   7        2.14        3.54      1.53 o 
  -9  -2   7        0.66        2.05      1.23 o 
  -8  -2   7       38.92       44.13      1.59 o 
  -7  -2   7      125.01      136.26      2.93 o 
  -6  -2   7      163.29      165.57      3.25 o 
  -5  -2   7      244.32      242.06      5.27 o 
  -4  -2   7      358.96      354.52      5.67 o 
  -3  -2   7        2.21        1.66      0.42 o 
  -2  -2   7       24.01       29.50      1.07 o 
  -1  -2   7      320.80      288.59      4.68 o 
   0  -2   7      119.53      107.95      2.24 o 
   1  -2   7      299.77      285.24      4.67 o 
   2  -2   7      802.62      790.08     11.35 o 
   3  -2   7       94.34       97.23      2.74 o 
   4  -2   7       19.83       22.75      2.27 o 
   5  -2   7       62.72       71.00      3.95 o 
   6  -2   7       22.59       32.70      2.90 o 
   7  -2   7       15.38       17.41      2.38 o 
  -9  -1   7        0.27       -0.26      0.83 o 
  -8  -1   7       22.09       25.38      1.52 o 
  -7  -1   7      428.29      431.90      8.42 o 
  -6  -1   7       76.45       74.77      2.89 o 
  -5  -1   7        2.33        3.24      0.68 o 
  -4  -1   7      221.96      214.67      3.80 o 
  -3  -1   7      155.54      150.06      2.85 o 
  -2  -1   7       13.26       13.28      0.76 o 
  -1  -1   7      403.42      392.19      6.09 o 
   0  -1   7      560.33      547.64      8.15 o 
   1  -1   7        1.52        2.22      0.49 o 
   2  -1   7       58.32       55.55      1.53 o 
   3  -1   7      282.21      299.17      6.24 o 
   4  -1   7       14.00       20.64      2.11 o 
   5  -1   7       99.47      104.24      4.97 o 
   6  -1   7       92.50      106.36      5.25 o 
  -9   0   7       65.30       66.99      3.61 o 
  -8   0   7        0.37        0.58      0.66 o 
  -7   0   7       58.68       70.76      2.42 o 
  -6   0   7      412.96      413.28      8.04 o 
  -5   0   7       11.88       12.21      2.36 o 
  -4   0   7       68.18       72.06      2.24 o 
  -3   0   7      443.61      418.45      7.89 o 
  -2   0   7        2.22        3.39      2.05 o 
  -1   0   7       76.66       73.93      2.18 o 
   0   0   7      381.49      382.59      7.21 o 
   1   0   7       51.33       53.29      1.79 o 
   2   0   7       66.76       64.88      2.22 o 
   3   0   7       97.23      102.61      3.01 o 
   4   0   7       35.51       39.93      2.91 o 
   5   0   7       41.90       44.71      3.23 o 
   6   0   7       66.11       69.33      4.29 o 
  -8   1   7       48.02       48.27      2.11 o 
  -7   1   7        9.05        9.93      1.06 o 
  -6   1   7       50.80       48.43      1.96 o 
  -5   1   7       55.01       55.66      2.07 o 
  -4   1   7        1.67        1.09      0.58 o 
  -3   1   7      352.95      331.46      6.61 o 
  -2   1   7      776.95      735.52     12.93 o 
  -1   1   7       44.56       41.69      1.66 o 
   0   1   7      112.57      115.56      3.77 o 
   1   1   7      100.68      110.99      4.33 o 
   2   1   7       30.47       22.73      1.97 o 
   3   1   7       39.19       40.24      2.60 o 
   4   1   7      161.77      166.47      5.87 o 
  -8   2   7       95.47       98.28      3.14 o 
  -7   2   7        0.48        0.76      0.70 o 
  -6   2   7      170.42      166.59      4.16 o 
  -5   2   7      236.46      213.58      4.88 o 
  -4   2   7        5.52        6.48      1.62 o 
  -3   2   7       48.87       42.19      1.76 o 
  -2   2   7       65.44       58.95      2.05 o 
  -1   2   7       27.35       30.93      1.48 o 
   0   2   7       52.48       56.64      3.10 o 
   1   2   7      152.24      149.87      5.47 o 
   2   2   7      192.83      180.77      6.34 o 
   3   2   7       22.16       21.57      2.14 o 
   4   2   7       11.95       17.86      2.08 o 
  -7   3   7      101.67       92.26      3.01 o 
  -6   3   7        0.92        0.65      0.68 o 
  -5   3   7       32.37       35.54      1.76 o 
  -4   3   7       61.72       58.79      2.21 o 
  -3   3   7        4.50        2.21      0.72 o 
  -2   3   7      112.73      104.55      3.00 o 
  -1   3   7      289.52      259.46      8.31 o 
   0   3   7      122.02      104.28      4.52 o 
   1   3   7      130.03      118.55      4.96 o 
   2   3   7       48.60       52.16      3.27 o 
  -5   4   7       74.23       71.82      2.58 o 
  -4   4   7        9.61       11.61      1.14 o 
  -3   4   7        1.69        0.69      0.67 o 
  -2   4   7       45.82       40.77      2.93 o 
  -1   4   7      155.95      151.55      5.84 o 
   0   4   7       41.24       38.68      2.88 o 
   1 -11   8        5.73        9.58      1.23 o 
   2 -11   8       93.31       85.75      3.07 o 
  -2 -10   8       24.65       25.58      1.67 o 
  -1 -10   8       34.94       39.13      3.26 o 
   0 -10   8       12.28       13.95      1.32 o 
   1 -10   8        8.58       10.86      1.21 o 
   2 -10   8       36.75       38.25      1.97 o 
   3 -10   8      122.27      114.82      5.04 o 
   4 -10   8       88.07       82.88      5.37 o 
   5 -10   8       34.32       36.38      2.02 o 
  -4  -9   8      138.56      148.21      5.75 o 
  -3  -9   8       67.23       60.16      2.41 o 
  -2  -9   8        2.29        1.05      0.74 o 
  -1  -9   8        1.14        1.61      0.80 o 
   0  -9   8       47.07       44.03      1.98 o 
   1  -9   8       25.54       23.05      2.43 o 
   2  -9   8      283.13      270.74      8.37 o 
   3  -9   8      422.62      384.38     11.14 o 
   4  -9   8       31.11       28.99      1.71 o 
   5  -9   8       16.34       16.43      1.40 o 
   6  -9   8        3.73        5.17      1.37 o 
  -5  -8   8       44.15       51.30      2.40 o 
  -4  -8   8       61.62       64.44      1.99 o 
  -3  -8   8      153.10      145.20      3.13 o 
  -2  -8   8       11.76       11.00      1.10 o 
  -1  -8   8        6.96        4.61      1.25 o 
   0  -8   8       49.76       49.35      2.07 o 
   1  -8   8      162.41      150.86      3.98 o 
   2  -8   8       44.35       44.77      1.98 o 
   3  -8   8      191.27      183.11      9.37 o 
   4  -8   8      272.61      245.20      6.65 o 
   5  -8   8       11.78       13.11      1.30 o 
   6  -8   8       35.46       35.00      1.94 o 
   7  -8   8       46.35       46.60      2.28 o 
  -6  -7   8       85.82       96.75      3.48 o 
  -5  -7   8      120.67      118.30      2.83 o 
  -4  -7   8        9.31        6.55      0.78 o 
  -3  -7   8       38.84       46.94      1.60 o 
  -2  -7   8      163.44      152.68      3.15 o 
  -1  -7   8        3.26        2.98      0.76 o 
   0  -7   8      423.83      403.36      8.17 o 
   1  -7   8      532.80      485.53      9.54 o 
   2  -7   8       16.95       15.92      1.24 o 
   3  -7   8       93.40      100.73      3.09 o 
   4  -7   8       35.64       33.47      1.76 o 
   5  -7   8        1.23        0.70      0.82 o 
   6  -7   8       74.23       71.88      2.70 o 
   7  -7   8       53.95       53.51      2.35 o 
  -7  -6   8        0.86        0.88      0.87 o 
  -6  -6   8        0.77       -0.19      0.54 o 
  -5  -6   8       41.50       46.41      1.64 o 
  -4  -6   8      175.08      170.99      3.44 o 
  -3  -6   8      337.13      340.12      5.69 o 
  -2  -6   8      760.37      757.87     14.71 o 
  -1  -6   8      383.70      363.10      5.88 o 
   0  -6   8       38.55       39.73      3.70 o 
   1  -6   8        8.15        5.93      0.86 o 
   2  -6   8        7.28        8.12      1.34 o 
   3  -6   8        2.01        1.57      0.68 o 
   4  -6   8      260.75      237.53      5.51 o 
   5  -6   8      356.66      347.60      7.44 o 
   6  -6   8       55.60       55.09      2.34 o 
   7  -6   8       46.80       54.35      3.83 o 
  -7  -5   8       15.25       12.50      1.34 o 
  -6  -5   8        0.44       -0.05      0.58 o 
  -5  -5   8      551.35      556.20      8.66 o 
  -4  -5   8      406.57      387.75      6.33 o 
  -3  -5   8        1.47        0.55      0.49 o 
  -2  -5   8       99.07      102.42      2.33 o 
  -1  -5   8        1.79        0.95      0.47 o 
   0  -5   8        8.67        7.61      0.88 o 
   1  -5   8      452.41      440.65      8.68 o 
   2  -5   8      424.58      415.19      8.30 o 
   3  -5   8      216.49      205.85      4.86 o 
   4  -5   8       82.49       76.25      2.62 o 
   5  -5   8        2.73        4.30      0.91 o 
   6  -5   8       21.58       30.96      2.93 o 
   7  -5   8       28.97       36.62      3.28 o 
  -8  -4   8        0.32        0.60      0.84 o 
  -7  -4   8       71.71       76.09      2.16 o 
  -6  -4   8      155.58      150.76      3.21 o 
  -5  -4   8       85.23       77.12      2.07 o 
  -4  -4   8      212.60      217.72      4.01 o 
  -3  -4   8       80.25       81.61      2.03 o 
  -2  -4   8        7.87        5.95      0.63 o 
  -1  -4   8      167.40      169.68      3.21 o 
   0  -4   8      376.23      364.24      7.91 o 
   1  -4   8      176.14      175.11      5.62 o 
   2  -4   8      233.10      235.42      5.25 o 
   3  -4   8       78.25       76.87      4.46 o 
   4  -4   8        9.88        9.91      1.05 o 
   5  -4   8       11.85       12.77      1.96 o 
   6  -4   8       38.51       44.30      3.32 o 
   7  -4   8       62.24       79.60      4.79 o 
  -8  -3   8       21.15       25.40      1.32 o 
  -7  -3   8      576.16      593.24      9.23 o 
  -6  -3   8      153.79      150.75      3.17 o 
  -5  -3   8        1.47        0.49      0.50 o 
  -4  -3   8       98.88      104.18      2.38 o 
  -3  -3   8       18.82       16.82      0.92 o 
  -2  -3   8       15.39       17.84      1.02 o 
  -1  -3   8      355.88      338.95      5.50 o 
   0  -3   8      434.47      423.60      6.61 o 
   1  -3   8      207.99      194.72      4.49 o 
   2  -3   8      239.41      247.12      5.45 o 
   3  -3   8      220.05      251.53      8.19 o 
   4  -3   8       23.30       27.35      2.57 o 
   5  -3   8       11.24       14.36      2.04 o 
   6  -3   8       37.90       42.53      3.32 o 
  -8  -2   8       18.52       24.61      1.60 o 
  -7  -2   8       17.32       15.79      1.31 o 
  -6  -2   8      106.84      116.16      3.26 o 
  -5  -2   8       38.71       37.26      1.38 o 
  -4  -2   8        0.91        0.35      0.43 o 
  -3  -2   8      624.87      608.36      9.12 o 
  -2  -2   8      369.86      355.20      5.74 o 
  -1  -2   8        0.72        0.81      0.43 o 
   0  -2   8      190.02      180.81      3.39 o 
   1  -2   8      417.58      448.47      6.97 o 
   2  -2   8       35.51       44.53      1.85 o 
   3  -2   8       51.09       45.95      3.02 o 
   4  -2   8      176.51      186.02      7.10 o 
   5  -2   8        4.16        2.11      1.53 o 
   6  -2   8        8.33        7.58      1.88 o 
  -8  -1   8        2.03       -0.15      0.85 o 
  -7  -1   8       17.24       21.64      2.37 o 
  -6  -1   8      204.45      201.40      4.75 o 
  -5  -1   8      330.56      317.85      8.05 o 
  -4  -1   8      251.94      244.49      5.30 o 
  -3  -1   8       45.47       48.77      4.08 o 
  -2  -1   8       66.96       82.45      2.48 o 
  -1  -1   8       49.00       52.77      1.91 o 
   0  -1   8        7.44        9.18      0.73 o 
   1  -1   8      105.78       99.80      2.29 o 
   2  -1   8       66.87       62.15      2.23 o 
   3  -1   8       27.00       27.26      2.47 o 
   4  -1   8       89.11       94.76      4.71 o 
   5  -1   8      112.92      136.21      6.13 o 
  -8   0   8       63.82       75.47      2.73 o 
  -7   0   8        7.00        8.56      1.86 o 
  -6   0   8      102.93      106.88      3.17 o 
  -5   0   8      462.54      443.59      8.63 o 
  -4   0   8       62.96       68.38      2.33 o 
  -3   0   8       41.82       47.67      1.90 o 
  -2   0   8      131.87      136.89      3.47 o 
  -1   0   8        2.51        3.79      0.71 o 
   0   0   8        0.60        1.51      0.62 o 
   1   0   8       91.81       87.92      2.54 o 
   2   0   8      128.25      139.96      5.11 o 
  -7   1   8      166.34      159.42      4.22 o 
  -6   1   8        7.30        8.24      1.02 o 
  -5   1   8       67.78       77.11      2.61 o 
  -4   1   8      205.69      205.42      7.78 o 
  -3   1   8       14.04       11.21      1.07 o 
  -2   1   8       23.63       26.98      1.76 o 
  -1   1   8      325.78      294.25      6.11 o 
   0   1   8        7.38       10.09      0.99 o 
   1   1   8       47.47       43.49      2.78 o 
   2   1   8      191.84      198.89      6.79 o 
   3   1   8       20.23       28.34      2.42 o 
  -6   2   8       28.59       28.39      1.85 o 
  -5   2   8        6.57       10.30      1.10 o 
  -4   2   8       52.16       57.03      3.04 o 
  -3   2   8       63.31       54.03      2.12 o 
  -2   2   8       11.40       11.47      1.06 o 
  -1   2   8      124.11      122.18      3.34 o 
   0   2   8      260.77      260.29      8.39 o 
   1   2   8       30.48       29.74      2.45 o 
  -4   3   8       14.96       14.61      1.62 o 
  -3   3   8      134.37      127.41      3.58 o 
  -2   3   8       51.81       54.20      3.13 o 
  -1   3   8      125.14      117.87      5.15 o 
  -1 -10   9       25.17       29.09      1.84 o 
   0 -10   9      119.25      131.06      3.93 o 
   1 -10   9       33.50       35.35      2.73 o 
   2 -10   9       14.87       13.84      1.38 o 
   3 -10   9       56.24       55.27      2.46 o 
  -3  -9   9       43.55       45.99      2.19 o 
  -2  -9   9      147.94      146.11      4.12 o 
  -1  -9   9        7.31        9.43      1.14 o 
   0  -9   9        7.28        2.70      0.88 o 
   1  -9   9       65.75       62.59      2.48 o 
   2  -9   9      120.42      113.21      7.60 o 
   3  -9   9       84.63       77.00      2.85 o 
   4  -9   9       91.90       84.60      3.05 o 
   5  -9   9       53.85       54.88      2.48 o 
  -5  -8   9       47.13       55.42      2.51 o 
  -4  -8   9       40.82       40.40      1.68 o 
  -3  -8   9       67.86       68.00      2.59 o 
  -2  -8   9       38.60       40.75      1.98 o 
  -1  -8   9       66.69       67.27      2.51 o 
   0  -8   9       53.94       51.96      2.22 o 
   1  -8   9       14.32       17.27      1.37 o 
   2  -8   9      104.67       97.22      3.15 o 
   3  -8   9       61.17       60.03      4.36 o 
   4  -8   9       40.06       43.82      4.68 o 
   5  -8   9      103.46       94.80      3.25 o 
  -6  -7   9        1.30       -1.12      0.75 o 
  -5  -7   9      111.40      123.33      2.99 o 
  -4  -7   9      274.29      269.97      4.97 o 
  -3  -7   9       32.77       32.66      1.42 o 
  -2  -7   9       94.02       95.16      3.02 o 
  -1  -7   9       48.20       50.28      2.13 o 
   0  -7   9       19.13       15.77      1.27 o 
   1  -7   9       31.07       27.93      1.62 o 
   2  -7   9      174.38      169.51      4.43 o 
   3  -7   9      127.45      127.83      3.74 o 
   4  -7   9      104.19      100.46      3.24 o 
   5  -7   9       81.86       85.27      3.03 o 
   6  -7   9       26.76       31.94      1.94 o 
  -6  -6   9       38.33       40.43      1.70 o 
  -5  -6   9        0.77       -0.30      0.75 o 
  -4  -6   9       98.68      104.72      2.60 o 
  -3  -6   9      326.33      320.88      5.54 o 
  -2  -6   9        8.28        8.59      0.81 o 
  -1  -6   9      135.60      140.11      3.79 o 
   0  -6   9      441.52      428.54      8.68 o 
   1  -6   9       12.43       11.08      1.10 o 
   2  -6   9       11.56       13.75      1.20 o 
   3  -6   9      180.15      182.18      4.66 o 
   4  -6   9        0.98        2.10      0.85 o 
   5  -6   9       67.78       69.38      2.72 o 
   6  -6   9      151.06      152.22      6.74 o 
  -7  -5   9       31.22       36.91      2.04 o 
  -6  -5   9       81.75       82.89      2.33 o 
  -5  -5   9       22.07       20.91      1.26 o 
  -4  -5   9      152.39      162.03      3.40 o 
  -3  -5   9      209.94      215.22      4.06 o 
  -2  -5   9       59.75       64.39      1.87 o 
  -1  -5   9       24.02       28.10      1.92 o 
   0  -5   9       25.12       26.77      1.52 o 
   1  -5   9       43.24       43.30      1.93 o 
   2  -5   9       39.96       38.64      1.81 o 
   3  -5   9      125.73      127.84      3.65 o 
   4  -5   9      128.72      131.44      3.80 o 
   5  -5   9       36.61       44.67      3.42 o 
   6  -5   9       44.75       50.07      3.83 o 
  -7  -4   9        3.39        2.71      0.75 o 
  -6  -4   9       13.28       15.83      1.08 o 
  -5  -4   9       44.17       43.64      1.98 o 
  -4  -4   9        1.43        1.42      0.57 o 
  -3  -4   9      250.76      252.51      4.56 o 
  -2  -4   9      317.96      312.63      5.32 o 
  -1  -4   9        4.31        4.06      0.63 o 
   0  -4   9      244.35      258.79      5.76 o 
   1  -4   9      261.66      285.32      6.25 o 
   2  -4   9       32.37       40.22      1.86 o 
   3  -4   9      103.55      104.23      3.22 o 
   4  -4   9       39.09       44.53      3.28 o 
   5  -4   9        0.44       -0.10      1.30 o 
  -7  -3   9        8.41        8.77      1.16 o 
  -6  -3   9      184.55      193.77      4.74 o 
  -5  -3   9      313.29      303.42      5.33 o 
  -4  -3   9      103.79      106.08      2.51 o 
  -3  -3   9       68.81       74.29      2.01 o 
  -2  -3   9       49.19       60.53      2.61 o 
  -1  -3   9       11.61       16.93      1.00 o 
   0  -3   9       73.36       82.09      2.65 o 
   1  -3   9      244.26      250.09      5.62 o 
   2  -3   9       65.39       62.89      3.10 o 
   3  -3   9       13.48       15.57      1.33 o 
   4  -3   9       10.46        9.84      1.87 o 
   5  -3   9        8.21        9.03      2.04 o 
  -7  -2   9      145.61      149.77      4.08 o 
  -6  -2   9        0.36       -0.20      0.68 o 
  -5  -2   9      123.33      124.46      3.49 o 
  -4  -2   9       38.02       38.38      1.82 o 
  -3  -2   9       11.83        7.48      0.93 o 
  -2  -2   9      179.10      182.63      4.32 o 
  -1  -2   9      190.25      193.26      4.49 o 
   0  -2   9       22.49       18.39      1.03 o 
   1  -2   9       67.79       63.84      2.58 o 
   2  -2   9      112.08      129.54      3.59 o 
   3  -2   9       59.48       69.52      4.02 o 
   4  -2   9       70.30       81.16      4.51 o 
  -7  -1   9        9.89       15.31      1.96 o 
  -6  -1   9       14.08       15.15      1.33 o 
  -5  -1   9      109.06      110.17      5.04 o 
  -4  -1   9      297.61      305.84      6.50 o 
  -3  -1   9      112.47      110.51      3.16 o 
  -2  -1   9       27.60       31.11      1.61 o 
  -1  -1   9       42.38       47.35      1.92 o 
   0  -1   9        0.64        0.78      0.64 o 
   1  -1   9       13.70       16.79      1.21 o 
  -6   0   9       90.51       95.19      3.68 o 
  -5   0   9       30.35       32.32      1.75 o 
  -4   0   9      175.79      176.41      4.44 o 
  -3   0   9       95.37       94.32      2.94 o 
  -2   0   9       18.08       13.99      1.19 o 
  -1   0   9        2.47        2.21      0.74 o 
   0   0   9      145.99      158.51      3.96 o 
   1   0   9       68.78       76.53      3.75 o 
   2   0   9       65.23       67.75      3.51 o 
  -5   1   9       28.01       29.52      1.70 o 
  -4   1   9       17.05       17.14      1.37 o 
  -3   1   9       51.93       57.99      2.29 o 
  -2   1   9       82.48       87.61      2.81 o 
  -1   1   9      151.58      150.13      3.92 o 
   0   1   9       80.14       83.90      4.11 o 
  -2  -9  10       24.46       28.68      1.86 o 
  -1  -9  10      280.69      277.53      6.55 o 
   0  -9  10      122.61      114.39      3.66 o 
   1  -9  10       13.10       18.05      1.54 o 
   2  -9  10       41.79       41.16      2.17 o 
   3  -9  10       32.09       30.15      2.33 o 
  -3  -8  10      115.04      111.18      3.56 o 
  -2  -8  10       67.23       66.37      3.88 o 
  -1  -8  10       54.40       61.09      2.52 o 
   0  -8  10       39.68       40.04      2.04 o 
   1  -8  10        3.12        3.71      0.93 o 
   2  -8  10       27.34       32.50      1.93 o 
   3  -8  10       78.35       82.30      3.04 o 
   4  -8  10       35.33       36.79      2.12 o 
  -4  -7  10       54.29       58.03      2.00 o 
  -3  -7  10      245.77      238.05      5.75 o 
  -2  -7  10       93.83       87.65      3.01 o 
  -1  -7  10       14.25       16.77      1.38 o 
   0  -7  10        6.94        9.80      1.13 o 
   1  -7  10       29.28       33.18      1.89 o 
   2  -7  10       19.88       23.68      1.60 o 
   3  -7  10       27.32       29.86      2.64 o 
   4  -7  10      157.39      160.23      4.54 o 
  -5  -6  10       82.52       85.13      2.45 o 
  -4  -6  10       42.08       43.35      2.35 o 
  -3  -6  10       72.78       80.09      2.26 o 
  -2  -6  10      111.01      116.23      3.48 o 
  -1  -6  10       19.87       23.83      1.96 o 
   0  -6  10       26.15       30.63      1.75 o 
   1  -6  10       20.70       21.45      1.96 o 
   2  -6  10       12.17       11.18      2.49 o 
   3  -6  10       56.97       60.95      2.54 o 
   4  -6  10       65.48       72.34      4.31 o 
  -6  -5  10       20.63       27.47      1.52 o 
  -5  -5  10       85.64       96.27      2.57 o 
  -4  -5  10       34.28       39.43      1.60 o 
  -3  -5  10       76.14       80.34      2.24 o 
  -2  -5  10      128.22      140.85      3.11 o 
  -1  -5  10       50.41       55.93      2.28 o 
   0  -5  10        1.82        2.06      0.80 o 
   1  -5  10       66.69       76.22      2.74 o 
   2  -5  10      124.02      130.61      3.82 o 
   3  -5  10       10.03       10.36      1.21 o 
   4  -5  10       61.40       67.38      2.73 o 
  -6  -4  10        6.34        5.88      1.04 o 
  -5  -4  10        2.39        4.47      0.76 o 
  -4  -4  10       79.08       82.97      2.30 o 
  -3  -4  10        2.79        2.56      0.73 o 
  -2  -4  10       61.40       63.81      1.95 o 
  -1  -4  10      427.36      419.06      8.60 o 
   0  -4  10      101.17      117.62      3.50 o 
   1  -4  10       18.90       21.07      1.65 o 
   2  -4  10       85.64       97.28      3.63 o 
   3  -4  10       12.62       19.48      1.51 o 
   4  -4  10        1.39        0.49      1.38 o 
  -6  -3  10        0.97        0.69      1.01 o 
  -5  -3  10        3.10        3.68      0.94 o 
  -4  -3  10       91.98      101.91      3.15 o 
  -3  -3  10      344.95      332.35      6.99 o 
  -2  -3  10      132.28      137.29      3.73 o 
  -1  -3  10       76.19       88.19      2.32 o 
   0  -3  10       73.75       86.44      4.26 o 
   1  -3  10        9.13       15.49      1.33 o 
   2  -3  10       25.61       36.06      1.87 o 
   3  -3  10       33.15       37.29      3.13 o 
  -5  -2  10       19.73       19.45      1.50 o 
  -4  -2  10      188.47      187.29      4.69 o 
  -3  -2  10       94.96      111.92      3.34 o 
  -2  -2  10        5.35        2.25      1.20 o 
  -1  -2  10        9.72       10.25      1.65 o 
   0  -2  10       59.91       70.83      3.52 o 
   1  -2  10       10.43       12.29      1.67 o 
  -5  -1  10       55.47       51.74      2.30 o 
  -4  -1  10        1.09        2.32      0.86 o 
  -3  -1  10       58.29       65.32      2.51 o 
  -2  -1  10       26.97       31.20      2.10 o 
  -1  -1  10        6.71        9.95      1.13 o 
   0  -1  10      105.09      105.64      3.15 o 
  -1  -8  11       75.80       82.11      3.12 o 
   0  -8  11       25.19       31.83      1.97 o 
  -2  -7  11       53.59       62.28      2.63 o 
  -1  -7  11       32.30       30.07      1.88 o 
   0  -7  11        7.78        6.99      1.13 o 
   1  -7  11        4.48        8.88      1.24 o 
   2  -7  11      113.66      117.00      5.14 o 
  -3  -6  11        6.42        5.49      1.07 o 
  -2  -6  11       22.98       22.87      1.66 o 
  -1  -6  11       67.40       77.52      2.91 o 
   0  -6  11       74.47       79.35      2.97 o 
   1  -6  11      127.65      136.49      4.70 o 
   2  -6  11       43.07       49.28      2.39 o 
  -3  -5  11      103.58      111.86      2.84 o 
  -2  -5  11       70.47       73.87      2.81 o 
  -1  -5  11      147.13      165.00      4.55 o 
   0  -5  11      100.76      112.14      3.57 o 
   1  -5  11        0.80        0.01      0.89 o 
   2  -5  11        0.44        0.58      0.81 o 
  -3  -4  11      108.94      124.61      5.24 o 
  -2  -4  11       86.18      101.13      4.67 o 
  -1  -4  11       74.68       89.32      3.08 o 
   0  -4  11       32.95       41.83      2.15 o 
   1  -4  11       18.75       25.70      1.75 o 
  -3  -3  11       95.44      111.91      4.90 o 
  -2  -3  11      102.53      110.76      3.46 o 
  -1  -3  11        1.21        1.37      1.27 o 
                                                 
